# Supplementary material for: Diesel soot photooxidation enhances the heterogeneous formation of H2SO4
Source: Nat Commun. 2022 Sep 12;13:5364. doi: 10.1038/s41467-022-33120-3 (PMC9467980; doi:10.1038/s41467-022-33120-3)
Supplement: Supplementary file 3 — Source Data [file 41467_2022_33120_MOESM3_ESM.xlsx]

## Sheet: Fig.1A
X	Y
Wavenumber	0h	3h	6h	9h	12h	15h	18h	21h	24h
894.809	-0.00479	0.00687	0.00331	0.00285	0.00343	0.00579	0.01075	0.01443	0.01684
896.737	-0.00526	0.00671	0.00258	0.00334	0.00304	0.00556	0.01028	0.01468	0.01704
898.665	-0.00465	0.00676	0.0028	0.00481	0.00325	0.006	0.01016	0.01495	0.01759
900.594	-0.00389	0.00671	0.00325	0.00595	0.00346	0.00597	0.00998	0.01486	0.01781
902.523	-0.00355	0.0067	0.0034	0.00604	0.00332	0.00544	0.00969	0.01469	0.01722
904.451	-0.00342	0.0065	0.00326	0.0051	0.0026	0.00517	0.00922	0.01434	0.01646
906.379	-0.00332	0.00642	0.00314	0.0041	0.00213	0.00572	0.00863	0.01408	0.01638
908.308	-0.00304	0.00657	0.0032	0.00339	0.00239	0.00662	0.00828	0.01412	0.0171
910.236	-0.00204	0.00708	0.00371	0.00347	0.00298	0.00758	0.00856	0.01453	0.01821
912.165	-0.000958442	0.00702	0.00414	0.00404	0.00308	0.00823	0.00866	0.01489	0.01893
914.093	-6.71123e-05	0.00645	0.00447	0.00408	0.0033	0.0086	0.00841	0.01501	0.01891
916.022	0.000443439	0.00649	0.00501	0.0042	0.00383	0.00951	0.00848	0.0151	0.01889
917.95	0.0012	0.00701	0.00571	0.00457	0.00436	0.01039	0.00917	0.01544	0.01934
919.879	0.00173	0.00727	0.00635	0.00456	0.00474	0.0107	0.01009	0.01553	0.01948
921.807	0.00146	0.00725	0.00638	0.00388	0.00481	0.01095	0.01053	0.01532	0.01927
923.736	0.00133	0.00712	0.00591	0.00333	0.00446	0.01151	0.01046	0.01472	0.01902
925.664	0.00153	0.0066	0.00573	0.00308	0.00386	0.01149	0.01014	0.01395	0.01845
927.592	0.00206	0.00589	0.00548	0.00318	0.00319	0.01097	0.00996	0.0136	0.01796
929.521	0.00302	0.00579	0.00551	0.00381	0.00314	0.01062	0.0104	0.01393	0.0179
931.449	0.00297	0.00569	0.00528	0.00435	0.00298	0.01006	0.0105	0.0139	0.01712
933.378	0.00256	0.00543	0.00472	0.00449	0.0029	0.00953	0.01054	0.01377	0.01625
935.306	0.00232	0.00534	0.00454	0.00509	0.00326	0.00928	0.01075	0.01399	0.01623
937.235	0.0018	0.00547	0.00407	0.00587	0.00371	0.00911	0.01068	0.0143	0.0165
939.163	0.000817299	0.00578	0.00308	0.00596	0.00378	0.00822	0.01028	0.0142	0.01632
941.092	3.849e-05	0.00622	0.00249	0.00571	0.00363	0.00709	0.01008	0.01402	0.01595
943.02	-0.000122163	0.00678	0.00229	0.00596	0.0036	0.00691	0.01004	0.01429	0.01597
944.949	0.000359206	0.00756	0.00242	0.00671	0.00424	0.0078	0.01012	0.01497	0.01613
946.877	0.000800032	0.00849	0.00299	0.00718	0.00491	0.0082	0.01034	0.01552	0.01622
948.806	0.000899609	0.00902	0.00317	0.0071	0.00498	0.008	0.01067	0.01555	0.0163
950.734	0.000937072	0.00908	0.00264	0.00663	0.00487	0.00841	0.01087	0.0156	0.01679
952.663	0.000965861	0.00913	0.00202	0.00623	0.00502	0.00885	0.01071	0.01581	0.01753
954.591	0.00112	0.00915	0.00186	0.00611	0.00546	0.00932	0.01062	0.01602	0.01798
956.519	0.00153	0.00948	0.00236	0.00633	0.00598	0.01008	0.01109	0.01637	0.01828
958.448	0.00126	0.00931	0.00244	0.00636	0.00617	0.01009	0.0111	0.01634	0.01838
960.376	0.000556787	0.00868	0.00226	0.00599	0.00612	0.00979	0.01087	0.01589	0.01826
962.305	-0.000125137	0.00822	0.00179	0.00557	0.00575	0.00985	0.01077	0.01539	0.01803
964.233	-0.000530927	0.00774	0.00168	0.00514	0.00565	0.00974	0.01111	0.01485	0.01808
966.162	-0.000921079	0.00735	0.00181	0.00491	0.00604	0.01014	0.01151	0.01458	0.01854
968.09	-0.000952902	0.00709	0.0018	0.00519	0.00664	0.01117	0.01154	0.0147	0.01878
970.019	-0.000504181	0.00689	0.00166	0.00569	0.00704	0.01189	0.01141	0.01448	0.01867
971.947	-0.000139848	0.00674	0.00157	0.00576	0.00714	0.01187	0.0112	0.01397	0.01846
973.876	0.000219451	0.0068	0.00202	0.00565	0.0073	0.01208	0.01162	0.01417	0.01848
975.804	0.000526113	0.00704	0.00286	0.00555	0.0076	0.0124	0.01236	0.01454	0.01875
977.733	0.000383656	0.00689	0.00322	0.00527	0.00762	0.01239	0.01251	0.01435	0.01875
979.661	0.000608998	0.00676	0.00341	0.00494	0.00769	0.01196	0.01222	0.01415	0.01872
981.59	0.000481172	0.00651	0.00331	0.0045	0.00735	0.01096	0.01174	0.01382	0.01858
983.518	0.000468831	0.00659	0.00329	0.0042	0.00685	0.01032	0.01181	0.01376	0.01849
985.447	0.000617871	0.0073	0.00371	0.00426	0.00671	0.0101	0.01218	0.01417	0.01871
987.375	0.000569193	0.00763	0.00422	0.00457	0.007	0.00991	0.01237	0.0144	0.01896
989.303	0.000104985	0.00734	0.00408	0.00457	0.00698	0.00945	0.01219	0.01425	0.01872
991.232	8.70438e-05	0.0074	0.00431	0.00464	0.00739	0.009	0.01242	0.01435	0.01894
993.16	-5.39702e-05	0.0071	0.00458	0.0046	0.00741	0.00802	0.01264	0.01391	0.01902
995.089	-0.000299486	0.00636	0.00456	0.00444	0.00685	0.00777	0.0126	0.01346	0.01883
997.017	-0.000250766	0.00607	0.00499	0.00496	0.00651	0.0087	0.01252	0.01414	0.01903
998.946	-9.13567e-05	0.00622	0.006	0.00581	0.0062	0.00942	0.01263	0.01486	0.01925
1000.87	0.000275802	0.0061	0.0069	0.00643	0.00619	0.00985	0.01303	0.01525	0.01942
1002.8	0.000325818	0.00573	0.00722	0.00678	0.00584	0.00988	0.01286	0.01551	0.01951
1004.73	-0.00025907	0.00491	0.0072	0.00699	0.00529	0.00975	0.01212	0.01571	0.01939
1006.66	-0.000793574	0.00425	0.0074	0.00739	0.00525	0.01025	0.01193	0.01599	0.01944
1008.59	-0.000908966	0.00425	0.00772	0.00798	0.00552	0.01132	0.01235	0.01678	0.02004
1010.52	-0.000711181	0.00428	0.00819	0.00844	0.006	0.01218	0.01283	0.01774	0.02092
1012.45	-0.00054158	0.0045	0.0083	0.00882	0.0067	0.0131	0.01337	0.01884	0.02183
1014.37	-0.000505012	0.0052	0.00818	0.00934	0.00732	0.01399	0.01405	0.01971	0.02269
1016.3	-0.000671795	0.00586	0.00798	0.00951	0.00759	0.01448	0.01493	0.02005	0.02323
1018.23	-0.000667594	0.00628	0.00748	0.00937	0.00774	0.01494	0.01598	0.02051	0.02356
1020.16	-0.000572681	0.00652	0.00717	0.00922	0.00785	0.01582	0.01716	0.02139	0.02416
1022.09	-0.000829528	0.00653	0.00661	0.009	0.00776	0.01632	0.01773	0.02196	0.02444
1024.02	-0.00102	0.00643	0.00579	0.00897	0.00804	0.01635	0.01801	0.02249	0.02433
1025.94	-0.00115	0.00622	0.00536	0.0089	0.00869	0.01611	0.01851	0.02292	0.02452
1027.87	-0.00172	0.00597	0.00522	0.009	0.00964	0.01613	0.01912	0.02356	0.02526
1029.8	-0.0022	0.00603	0.00523	0.00959	0.01074	0.01683	0.01986	0.02467	0.02633
1031.73	-0.00268	0.00624	0.0053	0.01015	0.01191	0.01753	0.02057	0.02572	0.02752
1033.66	-0.00302	0.00606	0.00533	0.0102	0.01304	0.01774	0.02132	0.02641	0.02874
1035.59	-0.0037	0.00553	0.00526	0.00999	0.01357	0.0179	0.022	0.0268	0.02985
1037.52	-0.00427	0.00523	0.00553	0.01	0.01415	0.01847	0.02269	0.02756	0.03109
1039.44	-0.00454	0.00475	0.00581	0.01059	0.01462	0.01923	0.02364	0.02851	0.0322
1041.37	-0.00453	0.0043	0.00666	0.01172	0.01522	0.02064	0.02525	0.03032	0.03381
1043.3	-0.00459	0.00405	0.00793	0.01285	0.01618	0.02188	0.02674	0.03286	0.03565
1045.23	-0.00481	0.0037	0.00877	0.01331	0.01677	0.02219	0.02754	0.03486	0.03705
1047.16	-0.00518	0.00294	0.00874	0.01331	0.01677	0.02234	0.02745	0.03613	0.03812
1049.09	-0.00574	0.00231	0.0084	0.01373	0.01678	0.02301	0.02731	0.03757	0.03934
1051.01	-0.00603	0.00227	0.00869	0.01455	0.01771	0.02443	0.0283	0.03969	0.04101
1052.94	-0.00625	0.00295	0.00968	0.01571	0.01925	0.0261	0.02988	0.04192	0.0434
1054.87	-0.00639	0.00374	0.01054	0.01702	0.02054	0.02783	0.03112	0.0436	0.0462
1056.8	-0.00593	0.00431	0.01123	0.01799	0.02188	0.0297	0.03255	0.045	0.04864
1058.73	-0.0054	0.00513	0.01166	0.0187	0.02339	0.03172	0.0345	0.04648	0.05086
1060.66	-0.00511	0.00604	0.01213	0.01972	0.02488	0.03353	0.03622	0.04803	0.0528
1062.59	-0.00524	0.00675	0.01252	0.02047	0.02586	0.03498	0.03761	0.04956	0.05421
1064.51	-0.00512	0.00727	0.01272	0.02086	0.02679	0.03643	0.03894	0.05113	0.05588
1066.44	-0.00437	0.00798	0.01308	0.02136	0.02803	0.0382	0.04012	0.05262	0.05805
1068.37	-0.00365	0.00872	0.01352	0.02189	0.0293	0.03915	0.0412	0.05359	0.05969
1070.3	-0.00339	0.00925	0.01422	0.02234	0.0307	0.03941	0.04242	0.05451	0.061
1072.23	-0.00334	0.00981	0.01525	0.02285	0.03224	0.04	0.04364	0.05563	0.06267
1074.16	-0.00367	0.01006	0.01592	0.02315	0.03348	0.04052	0.04462	0.05654	0.06397
1076.08	-0.00419	0.01005	0.01558	0.02292	0.03396	0.04063	0.04536	0.05731	0.06474
1078.01	-0.00392	0.01035	0.01515	0.02289	0.03452	0.04099	0.04671	0.05845	0.06604
1079.94	-0.00369	0.01033	0.01506	0.02304	0.03494	0.04126	0.04813	0.05937	0.06731
1081.87	-0.00404	0.00973	0.01518	0.02304	0.03497	0.04134	0.04915	0.0599	0.06775
1083.8	-0.00342	0.00947	0.01561	0.02326	0.03544	0.04153	0.05049	0.06116	0.06804
1085.73	-0.0022	0.00919	0.01599	0.02397	0.03611	0.04191	0.05233	0.0627	0.06874
1087.65	-0.00169	0.00884	0.01649	0.0247	0.03655	0.04227	0.0538	0.064	0.06943
1089.58	-0.00131	0.00893	0.01703	0.02475	0.03678	0.04248	0.05422	0.06544	0.06967
1091.51	-0.000525027	0.00927	0.01714	0.02475	0.03675	0.04279	0.05428	0.06648	0.06995
1093.44	-3.32192e-05	0.00943	0.01722	0.02529	0.03652	0.04338	0.05443	0.06676	0.07024
1095.37	3.47219e-05	0.00957	0.01716	0.02582	0.03629	0.04346	0.05493	0.06646	0.07023
1097.3	-8.05464e-05	0.01003	0.01733	0.0265	0.036	0.04343	0.05545	0.06627	0.07034
1099.23	-0.000153993	0.01039	0.01761	0.02727	0.0355	0.04372	0.05535	0.06578	0.07059
1101.15	9.228e-05	0.01015	0.01742	0.02763	0.03469	0.0438	0.05471	0.06458	0.07023
1103.08	0.000601846	0.01029	0.01735	0.02753	0.03403	0.04398	0.05464	0.06368	0.0693
1105.01	0.000528151	0.01096	0.01736	0.02752	0.03377	0.04415	0.05469	0.06313	0.06844
1106.94	-0.00017526	0.01136	0.01718	0.02763	0.03321	0.04387	0.05386	0.06238	0.06767
1108.87	-0.000844496	0.01169	0.01686	0.02747	0.03219	0.04335	0.05283	0.06139	0.06698
1110.8	-0.000954815	0.01199	0.01686	0.027	0.03179	0.04294	0.05212	0.06033	0.06628
1112.72	-0.000905549	0.01238	0.01722	0.02667	0.03186	0.04265	0.05152	0.05933	0.06566
1114.65	-0.00156	0.01228	0.01736	0.02622	0.03133	0.0415	0.05063	0.05807	0.0645
1116.58	-0.00235	0.01204	0.01719	0.02579	0.0308	0.04059	0.04983	0.05707	0.06313
1118.51	-0.00249	0.0122	0.01675	0.02565	0.0309	0.04042	0.04957	0.05642	0.0621
1120.44	-0.0029	0.01183	0.01577	0.02517	0.03093	0.03986	0.04905	0.0552	0.06062
1122.37	-0.00323	0.01133	0.01491	0.02487	0.03086	0.03904	0.04833	0.05444	0.05932
1124.3	-0.00302	0.01098	0.01485	0.02507	0.03065	0.03829	0.04803	0.0541	0.05856
1126.22	-0.00285	0.01058	0.01544	0.02507	0.03038	0.03768	0.04728	0.05348	0.05778
1128.15	-0.00196	0.01054	0.01622	0.02499	0.03032	0.03747	0.04625	0.05326	0.05719
1130.08	-0.000866985	0.01021	0.01674	0.02461	0.03018	0.03721	0.04504	0.05294	0.05651
1132.01	-0.000760082	0.00932	0.01696	0.02386	0.02939	0.03669	0.04336	0.05205	0.05531
1133.94	-0.000674206	0.00904	0.01746	0.02317	0.02852	0.03605	0.04161	0.0513	0.05417
1135.87	-9.93539e-05	0.00935	0.01805	0.02229	0.02804	0.0352	0.04009	0.05061	0.05315
1137.8	0.000486967	0.00946	0.01834	0.0219	0.02787	0.03444	0.03915	0.04958	0.05235
1139.72	0.000546962	0.0091	0.01811	0.02143	0.02707	0.03331	0.03821	0.048	0.05111
1141.65	0.000105731	0.00864	0.01707	0.02028	0.02538	0.03165	0.03672	0.0461	0.04922
1143.58	-0.000226121	0.00838	0.01622	0.01932	0.02397	0.03061	0.03497	0.04484	0.0479
1145.51	-0.000509249	0.00791	0.01552	0.01846	0.02288	0.02977	0.03337	0.04365	0.0464
1147.44	-0.00095766	0.00769	0.01457	0.01754	0.02186	0.02846	0.0318	0.0421	0.04443
1149.37	-0.00118	0.00797	0.01376	0.01662	0.02112	0.02768	0.03059	0.04074	0.04268
1151.3	-0.00127	0.00811	0.01336	0.01584	0.02049	0.02701	0.02938	0.03939	0.04128
1153.22	-0.00165	0.00781	0.01292	0.015	0.01928	0.02588	0.02781	0.0377	0.03985
1155.15	-0.00212	0.00747	0.01241	0.01429	0.01814	0.02474	0.02662	0.03601	0.03817
1157.08	-0.00234	0.00739	0.01194	0.01378	0.01755	0.02371	0.02586	0.03447	0.03653
1159.01	-0.00228	0.00731	0.01107	0.01342	0.01715	0.02259	0.02518	0.03305	0.03514
1160.94	-0.0017	0.00717	0.01009	0.01352	0.01702	0.02186	0.02459	0.032	0.03396
1162.87	-0.000655199	0.00752	0.0095	0.01401	0.01754	0.02192	0.02456	0.03123	0.03313
1164.79	7.16395e-06	0.00798	0.00906	0.01429	0.01796	0.02155	0.02452	0.03019	0.03206
1166.72	0.000439784	0.00799	0.00879	0.0146	0.01783	0.02073	0.02405	0.02908	0.03092
1168.65	0.00115	0.0082	0.00881	0.01526	0.01734	0.01976	0.02352	0.0283	0.03008
1170.58	0.0016	0.00841	0.0087	0.01558	0.01661	0.01889	0.02271	0.02728	0.02942
1172.51	0.00183	0.00852	0.00867	0.0154	0.01597	0.01858	0.02155	0.02627	0.02863
1174.44	0.00224	0.00876	0.00879	0.01512	0.01545	0.01833	0.02044	0.02589	0.02773
1176.37	0.00244	0.00863	0.00868	0.01447	0.0149	0.01776	0.0192	0.02497	0.02643
1178.29	0.00254	0.00855	0.00837	0.01377	0.01432	0.01713	0.01839	0.02393	0.02519
1180.22	0.00313	0.00891	0.00831	0.01347	0.01415	0.01666	0.0184	0.02344	0.02473
1182.15	0.00372	0.00914	0.00834	0.01329	0.01424	0.01645	0.01897	0.02291	0.0246
1184.08	0.00399	0.00898	0.00794	0.01277	0.01397	0.01645	0.01923	0.02225	0.02434
1186.01	0.00398	0.00886	0.00723	0.01188	0.01306	0.01637	0.01894	0.02164	0.02388
1187.94	0.00369	0.00857	0.00649	0.01102	0.01182	0.0162	0.01846	0.02102	0.02347
1189.86	0.00346	0.00809	0.00578	0.01025	0.01087	0.01588	0.018	0.0205	0.02309
1191.79	0.00318	0.00756	0.0051	0.00951	0.01028	0.01539	0.01768	0.01995	0.02222
1193.72	0.00296	0.00738	0.00488	0.00887	0.01002	0.01506	0.01722	0.0196	0.02173
1195.65	0.0027	0.00714	0.00499	0.00813	0.00973	0.01488	0.01661	0.01925	0.02128
1197.58	0.00229	0.00681	0.00528	0.00758	0.00938	0.01442	0.0162	0.01863	0.02043
1199.51	0.00167	0.00624	0.00523	0.00676	0.00871	0.01367	0.01559	0.01773	0.01952
1201.43	0.000829302	0.00553	0.00482	0.00589	0.00793	0.01286	0.01489	0.01669	0.01871
1203.36	0.00037153	0.00492	0.00435	0.00523	0.0074	0.01192	0.01411	0.01588	0.01805
1205.29	0.000571975	0.00478	0.0041	0.00505	0.00737	0.01152	0.0137	0.01584	0.01779
1207.22	0.000787801	0.00477	0.00406	0.00537	0.0075	0.01158	0.01338	0.01609	0.01771
1209.15	0.00047742	0.00465	0.00381	0.00536	0.00721	0.01118	0.01274	0.01582	0.01725
1211.08	5.07604e-05	0.00458	0.00356	0.0051	0.00672	0.01049	0.01191	0.01512	0.0164
1213.01	0.000342347	0.00477	0.00348	0.00527	0.0065	0.0101	0.01128	0.01456	0.01585
1214.93	0.000568966	0.0047	0.00312	0.00529	0.00615	0.00957	0.01059	0.01377	0.01536
1216.86	3.3195e-05	0.00429	0.00285	0.00503	0.00584	0.00895	0.0097	0.01305	0.01482
1218.79	-0.000490729	0.00408	0.00297	0.00494	0.00577	0.00853	0.00896	0.01276	0.01434
1220.72	-0.0005899	0.00405	0.00308	0.00508	0.0059	0.00832	0.00839	0.01268	0.01403
1222.65	-0.00102	0.00368	0.00283	0.00524	0.00605	0.00797	0.00798	0.01205	0.01363
1224.58	-0.00157	0.00336	0.00266	0.00532	0.00634	0.00771	0.00808	0.01149	0.01356
1226.51	-0.00197	0.00327	0.00275	0.00542	0.0064	0.00761	0.00811	0.01105	0.01362
1228.43	-0.00268	0.00281	0.00242	0.00522	0.00583	0.00734	0.00757	0.01025	0.01321
1230.36	-0.00339	0.00225	0.00191	0.00489	0.00518	0.00696	0.00674	0.0094	0.0126
1232.29	-0.00368	0.00202	0.00189	0.005	0.00493	0.00707	0.00645	0.00926	0.01248
1234.22	-0.00386	0.00167	0.00207	0.00535	0.00475	0.00725	0.00655	0.00957	0.01257
1236.15	-0.00387	0.0015	0.00223	0.00569	0.00481	0.00718	0.0068	0.00997	0.01266
1238.08	-0.00392	0.00154	0.00246	0.00585	0.00493	0.00701	0.00677	0.00995	0.01267
1240	-0.0038	0.00191	0.00286	0.00616	0.00507	0.00678	0.00662	0.00992	0.01308
1241.93	-0.00346	0.00247	0.00319	0.00658	0.00538	0.00687	0.00678	0.01004	0.01355
1243.86	-0.00317	0.00288	0.0034	0.00658	0.0055	0.00692	0.00703	0.00988	0.01371
1245.79	-0.00332	0.00288	0.00319	0.00599	0.00497	0.00651	0.00689	0.00941	0.01353
1247.72	-0.00355	0.00297	0.00286	0.00568	0.00464	0.00606	0.00699	0.00943	0.01353
1249.65	-0.00286	0.0036	0.00273	0.00575	0.00494	0.00587	0.00754	0.01011	0.01395
1251.58	-0.00183	0.00444	0.00267	0.00601	0.00539	0.00603	0.00833	0.011	0.01457
1253.5	-0.00146	0.0049	0.00263	0.00602	0.00554	0.00603	0.00871	0.01143	0.01501
1255.43	-0.00144	0.00512	0.00269	0.00572	0.00565	0.00589	0.00877	0.01132	0.01522
1257.36	-0.00117	0.00548	0.00286	0.00559	0.00616	0.0061	0.00908	0.01149	0.01543
1259.29	-0.000774886	0.00567	0.00285	0.00565	0.00647	0.00608	0.00941	0.01172	0.01561
1261.22	-0.000660871	0.0053	0.00265	0.0056	0.00613	0.00585	0.0093	0.01147	0.01565
1263.15	-0.001	0.00515	0.00275	0.00565	0.00598	0.00592	0.00902	0.01126	0.01558
1265.07	-0.00119	0.00529	0.00293	0.00589	0.00621	0.00632	0.009	0.01125	0.01556
1267	-0.00134	0.00515	0.00292	0.00591	0.00632	0.00638	0.00903	0.01109	0.01531
1268.93	-0.00186	0.00466	0.0027	0.00565	0.00604	0.00602	0.00888	0.01065	0.01477
1270.86	-0.00251	0.004	0.00236	0.00518	0.00543	0.00578	0.00851	0.0101	0.01404
1272.79	-0.00324	0.003	0.00183	0.00445	0.00454	0.00533	0.0079	0.00953	0.01294
1274.72	-0.00377	0.00206	0.00144	0.00388	0.00398	0.00505	0.00742	0.00934	0.01198
1276.64	-0.00363	0.00179	0.00174	0.0041	0.00422	0.00547	0.00743	0.00995	0.012
1278.57	-0.0035	0.00172	0.00194	0.00434	0.00442	0.00594	0.00731	0.01086	0.01233
1280.5	-0.00339	0.00154	0.00187	0.0043	0.00421	0.00598	0.00715	0.01131	0.01244
1282.43	-0.00307	0.00146	0.00166	0.00432	0.00394	0.00588	0.00722	0.01125	0.01238
1284.36	-0.00293	0.00172	0.0014	0.00446	0.00382	0.00591	0.00725	0.01111	0.01223
1286.29	-0.00277	0.00233	0.00146	0.00484	0.00428	0.00626	0.00765	0.01148	0.01263
1288.22	-0.00267	0.00286	0.00167	0.00519	0.00495	0.00695	0.00817	0.01203	0.01311
1290.14	-0.00283	0.00311	0.00178	0.00516	0.0051	0.00724	0.00833	0.01234	0.01314
1292.07	-0.00286	0.00309	0.00197	0.00504	0.00516	0.00729	0.00852	0.01269	0.01327
1294	-0.0026	0.00317	0.00233	0.00524	0.00568	0.00758	0.00924	0.01327	0.01404
1295.93	-0.00186	0.00367	0.0029	0.00573	0.00621	0.00827	0.01019	0.01383	0.01504
1297.86	-0.00126	0.00433	0.00354	0.00608	0.00667	0.00891	0.01107	0.01418	0.01564
1299.79	-0.000872282	0.00517	0.00414	0.00623	0.0072	0.00937	0.01179	0.01447	0.01602
1301.71	-0.000429816	0.0059	0.00446	0.00645	0.00773	0.00966	0.0124	0.01453	0.01624
1303.64	0.000157986	0.0066	0.00466	0.00665	0.00824	0.00996	0.01306	0.01486	0.01651
1305.57	0.000706832	0.00707	0.00473	0.00665	0.00857	0.01005	0.01339	0.01503	0.01667
1307.5	0.0011	0.00736	0.00481	0.00681	0.00891	0.01029	0.01356	0.01484	0.01706
1309.43	0.00129	0.00777	0.00503	0.00726	0.00945	0.01084	0.01384	0.01474	0.0176
1311.36	0.00135	0.00785	0.0051	0.00753	0.00971	0.01121	0.01392	0.01463	0.01775
1313.29	0.00151	0.00743	0.00498	0.00745	0.00952	0.01123	0.01366	0.01442	0.01752
1315.21	0.00149	0.00657	0.00469	0.00705	0.00899	0.01117	0.0131	0.01407	0.01698
1317.14	0.00117	0.00572	0.00411	0.0065	0.00845	0.01087	0.01251	0.01366	0.01609
1319.07	0.000956531	0.00522	0.00387	0.00609	0.00824	0.01036	0.01196	0.01341	0.01546
1321	0.00111	0.00543	0.00424	0.0062	0.00834	0.01044	0.01141	0.01355	0.01568
1322.93	0.0011	0.00579	0.00428	0.00626	0.00787	0.01039	0.01061	0.01357	0.01591
1324.86	0.000651997	0.00574	0.00389	0.00586	0.00717	0.01007	0.00985	0.01326	0.0157
1326.79	0.000610951	0.00571	0.00399	0.00562	0.00693	0.00998	0.00974	0.0133	0.01563
1328.71	0.000729775	0.00565	0.00416	0.00568	0.00666	0.0098	0.00965	0.0134	0.01577
1330.64	0.000424271	0.00541	0.00411	0.00573	0.00638	0.00961	0.00902	0.01347	0.01585
1332.57	4.2782e-05	0.00505	0.00429	0.00563	0.00608	0.00953	0.0083	0.01353	0.01618
1334.5	-0.000441102	0.00451	0.00435	0.0053	0.00534	0.00926	0.0076	0.01322	0.0164
1336.43	-0.000925493	0.00399	0.00417	0.00487	0.00427	0.00883	0.00712	0.01292	0.01635
1338.36	-0.00122	0.00338	0.00402	0.00442	0.00326	0.00857	0.00683	0.01262	0.01601
1340.28	-0.00168	0.003	0.00394	0.0039	0.00275	0.00861	0.00685	0.01241	0.01549
1342.21	-0.0021	0.00285	0.00386	0.00339	0.00251	0.00859	0.00698	0.01218	0.01484
1344.14	-0.00278	0.00268	0.00342	0.00261	0.0025	0.00822	0.00682	0.01171	0.01387
1346.07	-0.00333	0.00243	0.00279	0.00188	0.00258	0.00778	0.00674	0.01138	0.01304
1348	-0.00317	0.00204	0.00248	0.00133	0.0026	0.00739	0.00691	0.01139	0.01285
1349.93	-0.00289	0.00195	0.00269	0.000822085	0.00315	0.00723	0.00739	0.01176	0.01306
1351.86	-0.0033	0.00169	0.00272	0.000206344	0.00391	0.00737	0.00788	0.01198	0.01303
1353.78	-0.00402	0.00077289	0.00189	-0.000593569	0.00382	0.00726	0.00801	0.01161	0.01275
1355.71	-0.00433	5.23333e-05	0.00128	-0.000970091	0.00357	0.00721	0.00812	0.01141	0.01245
1357.64	-0.00425	-0.000297217	0.000990912	-0.0012	0.00344	0.00737	0.00838	0.01142	0.01202
1359.57	-0.00405	-0.000469615	0.000814572	-0.00131	0.0034	0.00751	0.00875	0.01144	0.0117
1361.5	-0.00409	-0.000648752	0.000480363	-0.00129	0.00333	0.00726	0.00887	0.01104	0.01123
1363.43	-0.00417	-0.000721351	0.000363603	-0.000996464	0.0038	0.00699	0.00914	0.01077	0.01125
1365.35	-0.0038	-0.000376647	0.001	-0.000273177	0.00462	0.00744	0.00961	0.01111	0.01195
1367.28	-0.00309	0.000475001	0.00176	0.000955374	0.00534	0.00831	0.00999	0.01165	0.01267
1369.21	-0.00255	0.00134	0.00187	0.00177	0.00549	0.00866	0.01023	0.01209	0.01296
1371.14	-0.00209	0.00164	0.00184	0.00206	0.00564	0.00895	0.01025	0.01247	0.01309
1373.07	-0.00149	0.00147	0.00184	0.00237	0.00578	0.00917	0.0101	0.01245	0.01337
1375	-0.000788954	0.00134	0.0017	0.00273	0.00569	0.00908	0.0098	0.0123	0.01399
1376.92	-0.000121235	0.00193	0.00195	0.00339	0.00622	0.00946	0.01014	0.0129	0.01494
1378.85	0.000229033	0.00276	0.00256	0.00444	0.00703	0.00993	0.01085	0.01368	0.01593
1380.78	0.000513143	0.00322	0.00289	0.0054	0.00764	0.00998	0.01109	0.01398	0.01664
1382.71	0.000529054	0.00349	0.00308	0.00601	0.0081	0.01001	0.01118	0.01432	0.01689
1384.64	0.000213872	0.00365	0.0036	0.00619	0.00853	0.01009	0.01105	0.01484	0.01658
1386.57	-0.000281872	0.00392	0.00424	0.00619	0.0092	0.01015	0.01081	0.0152	0.0164
1388.5	-0.0009416	0.00418	0.00413	0.00638	0.00972	0.00984	0.01063	0.01504	0.01668
1390.42	-0.00162	0.00442	0.00373	0.00656	0.00988	0.00949	0.01043	0.01501	0.01678
1392.35	-0.00155	0.00494	0.00404	0.00676	0.01022	0.00956	0.01071	0.01561	0.01704
1394.28	-0.00109	0.00554	0.00466	0.00692	0.01053	0.00981	0.0114	0.01631	0.01753
1396.21	-0.00115	0.00602	0.00502	0.00681	0.01108	0.01026	0.01231	0.01702	0.01785
1398.14	-0.00156	0.00601	0.00527	0.00631	0.01113	0.01067	0.01285	0.0173	0.01793
1400.07	-0.00166	0.00543	0.00508	0.00569	0.0103	0.0106	0.01298	0.01703	0.01795
1401.99	-0.00134	0.00543	0.00556	0.00561	0.01016	0.01076	0.01352	0.01688	0.01833
1403.92	-0.000633231	0.00597	0.00623	0.00572	0.01027	0.01115	0.01433	0.01676	0.01865
1405.85	0.000255263	0.00651	0.0069	0.00585	0.01033	0.01162	0.01501	0.01672	0.01902
1407.78	0.000764316	0.00668	0.00751	0.00585	0.0103	0.01209	0.01537	0.01656	0.01937
1409.71	0.00073358	0.00647	0.00784	0.00544	0.00997	0.01215	0.01532	0.01611	0.01959
1411.64	0.000476982	0.00626	0.00781	0.00492	0.00889	0.01183	0.01496	0.01544	0.01925
1413.57	0.000142111	0.00608	0.00714	0.00434	0.00766	0.01137	0.01458	0.01508	0.01873
1415.49	-4.34993e-05	0.00575	0.00589	0.00325	0.00649	0.01066	0.01406	0.01453	0.01813
1417.42	-0.000227483	0.00504	0.00474	0.00228	0.00555	0.0102	0.01362	0.01371	0.01746
1419.35	-0.000413998	0.00454	0.00384	0.00176	0.00506	0.00976	0.01348	0.0129	0.01708
1421.28	-0.000435143	0.00485	0.00322	0.00166	0.00506	0.00942	0.0135	0.01278	0.0172
1423.21	-0.000340195	0.0055	0.00291	0.00208	0.00537	0.00931	0.01342	0.01323	0.01735
1425.14	-0.000578626	0.00544	0.00257	0.00268	0.00553	0.00884	0.01279	0.01334	0.01733
1427.07	-0.000574655	0.00512	0.00229	0.00318	0.00566	0.00812	0.01192	0.01311	0.01755
1428.99	-0.00061243	0.00519	0.00234	0.00363	0.00592	0.00768	0.01147	0.01322	0.01752
1430.92	-0.000635033	0.00556	0.0024	0.00401	0.00627	0.0075	0.01094	0.01341	0.01699
1432.85	-0.000765625	0.00594	0.00188	0.00458	0.00657	0.0076	0.0104	0.01307	0.01689
1434.78	-0.000861257	0.00612	0.00123	0.00534	0.0065	0.00729	0.01021	0.01259	0.0171
1436.71	-0.000798752	0.0064	0.00143	0.00589	0.00662	0.00731	0.01025	0.0126	0.01684
1438.64	-0.00056174	0.00676	0.00244	0.00635	0.00729	0.00787	0.01049	0.01281	0.01665
1440.57	-0.000626207	0.0068	0.00315	0.00651	0.00772	0.00822	0.01078	0.01297	0.01666
1442.49	-0.000618701	0.00652	0.00367	0.00643	0.00799	0.0084	0.01117	0.0135	0.01688
1444.42	-0.000326529	0.00621	0.00456	0.00639	0.00807	0.00845	0.01118	0.01384	0.01699
1446.35	-4.08936e-05	0.00593	0.005	0.00626	0.00811	0.00835	0.01129	0.01371	0.0172
1448.28	0.000298147	0.0058	0.00556	0.0061	0.00881	0.0082	0.01177	0.01375	0.01752
1450.21	0.000698891	0.00607	0.00637	0.00646	0.00947	0.0086	0.01239	0.01438	0.0179
1452.13	0.000601051	0.00618	0.0066	0.00644	0.00919	0.00887	0.01259	0.01463	0.01808
1454.06	-0.000209813	0.00574	0.00641	0.00575	0.00844	0.00855	0.01245	0.01449	0.01788
1455.99	-0.00116	0.00499	0.00557	0.00461	0.00746	0.00779	0.01192	0.01397	0.01734
1457.92	-0.00172	0.00399	0.00445	0.00351	0.00655	0.00717	0.01151	0.01377	0.01692
1459.85	-0.00174	0.00335	0.00353	0.00295	0.00601	0.00704	0.01155	0.01406	0.01683
1461.78	-0.00163	0.00305	0.00268	0.00266	0.00548	0.00688	0.01135	0.01362	0.01656
1463.71	-0.0018	0.00288	0.00196	0.00262	0.00527	0.00699	0.01105	0.01316	0.01642
1465.63	-0.00191	0.00276	0.0013	0.0026	0.00558	0.00713	0.01069	0.0132	0.01642
1467.56	-0.00186	0.00289	0.000528562	0.00263	0.00585	0.00728	0.01087	0.01352	0.0168
1469.49	-0.00188	0.00288	3.82635e-05	0.00286	0.00558	0.00752	0.01125	0.0138	0.017
1471.42	-0.00176	0.00263	0.000101229	0.00333	0.00551	0.00792	0.01173	0.01407	0.01738
1473.35	-0.0011	0.00265	0.000405147	0.00395	0.00603	0.00846	0.01231	0.01438	0.01764
1475.28	-0.000408375	0.00301	0.000769223	0.00421	0.00677	0.00898	0.01307	0.01473	0.01756
1477.2	-0.000300083	0.003	0.000929919	0.00413	0.00712	0.00924	0.01371	0.01467	0.01756
1479.13	-0.000336729	0.00265	0.00108	0.00433	0.00693	0.00932	0.01427	0.01461	0.01807
1481.06	3.63056e-05	0.00262	0.00201	0.00485	0.00686	0.0095	0.01485	0.01521	0.01888
1482.99	0.000286687	0.00261	0.00314	0.00515	0.0073	0.0101	0.01518	0.01579	0.01968
1484.92	-7.65491e-05	0.00261	0.00334	0.0053	0.00775	0.01022	0.01546	0.0162	0.02056
1486.85	-0.000485165	0.0029	0.00351	0.00558	0.00807	0.01037	0.01615	0.01714	0.02106
1488.78	-0.000651859	0.00325	0.00399	0.00603	0.00858	0.01075	0.01692	0.01831	0.02118
1490.7	-0.00106	0.00363	0.00437	0.00646	0.00921	0.01091	0.01724	0.01881	0.02124
1492.63	-0.0019	0.00364	0.00457	0.00697	0.00969	0.01071	0.01766	0.01889	0.02153
1494.56	-0.00227	0.00392	0.00535	0.00783	0.0103	0.01099	0.01848	0.01958	0.02218
1496.49	-0.00198	0.00517	0.00603	0.00884	0.01076	0.01196	0.01909	0.02045	0.02278
1498.42	-0.0019	0.00618	0.00639	0.00867	0.01039	0.01222	0.019	0.02056	0.02224
1500.35	-0.00183	0.00626	0.00664	0.00802	0.00976	0.01201	0.01836	0.02067	0.02145
1502.28	-0.00177	0.0061	0.00619	0.00751	0.00909	0.01173	0.01732	0.0207	0.02092
1504.2	-0.00152	0.00621	0.00619	0.00747	0.00872	0.01158	0.01659	0.02102	0.02067
1506.13	-0.0013	0.00659	0.00672	0.0077	0.00873	0.01178	0.01645	0.02127	0.02063
1508.06	-0.00129	0.00685	0.00691	0.00769	0.00896	0.01206	0.01633	0.02132	0.02052
1509.99	-0.00142	0.0069	0.00711	0.00743	0.00941	0.01227	0.0164	0.02133	0.02022
1511.92	-0.00113	0.00693	0.0077	0.0073	0.00984	0.01263	0.01721	0.02163	0.02003
1513.85	-0.000877886	0.00715	0.00825	0.00722	0.00987	0.01305	0.01834	0.02206	0.01988
1515.78	-0.000486825	0.00712	0.00892	0.00737	0.00978	0.01397	0.01904	0.02267	0.01934
1517.7	0.000172395	0.00738	0.00965	0.00754	0.01012	0.01465	0.01919	0.02327	0.01963
1519.63	0.000556525	0.00782	0.00992	0.00732	0.01063	0.01447	0.01946	0.02335	0.01991
1521.56	0.000457027	0.00774	0.00966	0.00675	0.01047	0.01394	0.0198	0.02311	0.02033
1523.49	-5.09161e-05	0.00719	0.00908	0.00634	0.00951	0.01347	0.0199	0.02273	0.02074
1525.42	-0.000332823	0.00659	0.00825	0.00606	0.00825	0.01299	0.01958	0.02232	0.02115
1527.35	-0.000750364	0.00616	0.00745	0.00577	0.00778	0.01288	0.01914	0.02173	0.02163
1529.27	-0.00152	0.00574	0.00659	0.00537	0.00782	0.01284	0.01889	0.02086	0.02209
1531.2	-0.00228	0.0057	0.00553	0.0051	0.00764	0.01292	0.01943	0.02011	0.02231
1533.13	-0.00281	0.00584	0.00547	0.00515	0.00753	0.01324	0.02031	0.01986	0.02236
1535.06	-0.00369	0.00571	0.00514	0.00505	0.00779	0.01306	0.02066	0.01916	0.02222
1536.99	-0.00451	0.00586	0.00459	0.00554	0.00752	0.01322	0.02071	0.01906	0.02254
1538.92	-0.00471	0.00551	0.00413	0.00589	0.00645	0.01302	0.02023	0.0189	0.02273
1540.85	-0.00418	0.00551	0.00393	0.00597	0.00558	0.01297	0.01961	0.01879	0.02276
1542.77	-0.00393	0.00586	0.00328	0.00557	0.0046	0.01269	0.01825	0.0181	0.02198
1544.7	-0.00426	0.00549	0.0024	0.00457	0.00327	0.01191	0.01651	0.0174	0.02071
1546.63	-0.00422	0.00468	0.00113	0.00399	0.00235	0.01118	0.01504	0.01739	0.02032
1548.56	-0.00412	0.00419	8.61092e-05	0.00373	0.00213	0.01082	0.01386	0.01721	0.02052
1550.49	-0.00419	0.00401	0.000132699	0.00343	0.00214	0.01054	0.01303	0.01684	0.02069
1552.42	-0.00479	0.00356	0.000316303	0.00283	0.00173	0.01024	0.01265	0.01637	0.0205
1554.34	-0.00497	0.00295	0.000618427	0.00219	0.00147	0.00992	0.01234	0.01628	0.02004
1556.27	-0.00445	0.00267	0.00151	0.0019	0.00169	0.00973	0.01206	0.01637	0.01964
1558.2	-0.00353	0.00285	0.00244	0.00209	0.00216	0.01006	0.01191	0.01675	0.01964
1560.13	-0.00317	0.00307	0.00275	0.00198	0.00234	0.01018	0.01146	0.01687	0.01946
1562.06	-0.00289	0.00317	0.00321	0.00191	0.00264	0.01031	0.01133	0.01696	0.01932
1563.99	-0.00252	0.0033	0.00399	0.00191	0.00325	0.01015	0.01147	0.0168	0.01978
1565.91	-0.00234	0.00298	0.00435	0.00162	0.00374	0.00955	0.01175	0.0162	0.01985
1567.84	-0.00228	0.00235	0.00436	0.00152	0.00399	0.0094	0.0119	0.0159	0.02005

## Sheet: Fig.1B
X	Y
Wavenumber	Background	DBC-SO2-Light-24h	DBC-SO2-Dark-24h	DBC-Light-24h
399.193	0	0	0	0
401.121	0	0	0	0
403.05	0	0	0	0
404.978	0	0	0	0
406.906	0	0	0	0
408.835	0	0	0	0
410.764	0	0	0	0
412.692	0	0	0	0
414.62	0	0	0	0
416.549	0	0	0	0
418.477	0	0	0	0
420.406	0	0	0	0
422.334	0	0	0	0
424.263	0	0	0	0
426.191	0	0	0	0
428.12	0	0	0	0
430.048	0	0	0	0
431.977	0	0	0	0
433.905	0	0	0	0
435.834	0	0	0	0
437.762	0	0	0	0
439.69	0	0	0	0
441.619	0	0	0	0
443.547	0	0	0	0
445.476	0	0	0	0
447.404	0	0	0	0
449.333	0	0	0	0
451.261	0	0	0	0
453.19	0	0	0	0
455.118	0	0	0	0
457.047	0	0	0	0
458.975	0	0	0	0
460.904	0	0	0	0
462.832	0	0	0	0
464.76	0	0	0	0
466.689	0	0	0	0
468.618	0	0	0	0
470.546	0	0	0	0
472.474	0	0	0	0
474.403	0	0	0	0
476.331	0	0	0	0
478.26	0	0	0	0
480.188	0	0	0	0
482.117	0	0	0	0
484.045	0	0	0	0
485.974	0	0	0	0
487.902	0	0	0	0
489.831	0	0	0	0
491.759	0	0	0	0
493.688	0	0	0	0
495.616	0	0	0	0
497.545	0	0	0	0
499.473	0	0	0	0
501.401	0	0	0	0
503.33	0	0	0	0
505.258	0	0	0	0
507.187	0	0	0	0
509.115	0	0	0	0
511.044	0	0	0	0
512.972	0	0	0	0
514.901	0	0	0	0
516.829	0	0	0	0
518.758	0	0	0	0
520.686	0	0	0	0
522.615	0	0	0	0
524.543	0	0	0	0
526.471	0	0	0	0
528.4	0	0	0	0
530.328	0	0	0	0
532.257	0	0	0	0
534.185	0	0	0	0
536.114	0	0	0	0
538.042	0	0	0	0
539.971	0	0	0	0
541.899	0	0	0	0
543.828	0	0	0	0
545.756	0	0	0	0
547.685	0	0	0	0
549.613	0	0	0	0
551.542	0	0	0	0
553.47	0	0	0	0
555.398	0	0	0	0
557.327	0	0	0	0
559.255	0	0	0	0
561.184	0	0	0	0
563.112	0	0	0	0
565.041	0	0	0	0
566.969	0	0	0	0
568.898	0	0	0	0
570.826	0	0	0	0
572.755	0	0	0	0
574.683	0	0	0	0
576.612	0	0	0	0
578.54	0	0	0	0
580.468	0	0	0	0
582.397	0	0	0	0
584.325	0	0	0	0
586.254	0	0	0	0
588.182	0	0	0	0
590.111	0	0	0	0
592.039	0	0	0	0
593.968	0	0	0	0
595.896	0	0	0	0
597.825	0	0	0	0
599.753	0	0	0	0
601.682	0	0	0	0
603.61	0	0	0	0
605.539	0	0	0	0
607.467	0	0	0	0
609.395	0	0	0	0
611.324	0	0	0	0
613.252	0	0	0	0
615.181	0	0	0	0
617.109	0	0	0	0
619.038	0	0	0	0
620.966	0	0	0	0
622.895	0	0	0	0
624.823	0	0	0	0
626.752	0	0	0	0
628.68	0	0	0	0
630.609	0	0	0	0
632.537	0	0	0	0
634.466	0	0	0	0
636.394	0	0	0	0
638.322	0	0	0	0
640.251	0	0	0	0
642.179	0	0	0	0
644.108	0	0	0	0
646.036	0	0	0	0
647.965	0	0	0	0
649.893	0.00935	0.01212	-0.0343	-0.01108
651.822	-7.51587e-05	0.02916	-0.00656	0.00433
653.75	-0.00126	0.03969	0.01597	0.01779
655.679	0.0106	0.03479	0.02309	0.02164
657.607	0.01196	0.03655	0.02358	0.0184
659.536	0.01222	0.04195	0.02378	0.00807
661.464	0.01239	0.04671	0.01956	0.00102
663.393	0.0143	0.05067	0.01124	-0.000802363
665.321	0.01527	0.05086	0.00801	0.000509617
667.25	0.01444	0.04827	0.00504	-9.32707e-06
669.178	0.01393	0.04527	0.00566	-0.000438204
671.106	0.01406	0.04289	0.00524	-0.00175
673.035	0.0135	0.04127	0.00492	-0.00223
674.963	0.01468	0.03784	0.000427265	-0.00676
676.892	0.01517	0.03498	-0.00251	-0.00928
678.82	0.01468	0.03413	-0.00292	-0.00968
680.749	0.01543	0.03279	-0.00288	-0.01029
682.677	0.01672	0.03112	-0.00254	-0.00963
684.606	0.01757	0.02991	-0.00206	-0.00845
686.534	0.01732	0.02899	-0.00138	-0.00742
688.463	0.01683	0.02791	-0.00208	-0.00581
690.391	0.01696	0.02814	-0.00223	-0.00365
692.32	0.01711	0.02963	-0.00205	-0.00157
694.248	0.01681	0.03142	-0.00279	0.000395464
696.177	0.01647	0.03276	-0.00592	0.0033
698.105	0.01639	0.03356	-0.00836	0.00629
700.033	0.01636	0.03285	-0.01018	0.00944
701.962	0.01575	0.03122	-0.01171	0.01206
703.89	0.01464	0.03054	-0.0136	0.01394
705.819	0.01363	0.03065	-0.01353	0.01515
707.747	0.01286	0.03049	-0.01238	0.01625
709.676	0.01208	0.02978	-0.01197	0.01705
711.604	0.01135	0.029	-0.01224	0.01714
713.533	0.01073	0.02863	-0.01232	0.01663
715.461	0.0103	0.02854	-0.01235	0.01643
717.39	0.01013	0.02781	-0.01222	0.01563
719.318	0.01063	0.02656	-0.01225	0.0126
721.247	0.01161	0.02502	-0.0121	0.00995
723.175	0.0124	0.02425	-0.01114	0.00917
725.104	0.01302	0.02548	-0.00917	0.00778
727.032	0.01356	0.02661	-0.00771	0.00627
728.96	0.01431	0.02731	-0.00688	0.00609
730.889	0.01486	0.02793	-0.0062	0.00599
732.817	0.01505	0.02718	-0.00644	0.00684
734.746	0.01519	0.02655	-0.00754	0.00859
736.674	0.01557	0.02795	-0.00674	0.00918
738.603	0.01568	0.02865	-0.00519	0.00842
740.531	0.01568	0.02799	-0.00536	0.00743
742.46	0.01601	0.02706	-0.00625	0.00724
744.388	0.01608	0.0261	-0.00585	0.00712
746.317	0.01609	0.02499	-0.00539	0.00698
748.245	0.01582	0.02408	-0.00487	0.00655
750.174	0.015	0.02491	-0.00333	0.00612
752.102	0.01447	0.02618	-0.0018	0.00522
754.03	0.0141	0.02638	-0.00163	0.00429
755.959	0.01316	0.02601	-0.000991808	0.00378
757.888	0.01202	0.02589	-0.00019319	0.00326
759.816	0.01157	0.0258	-0.000398618	0.00287
761.744	0.01137	0.02551	-0.000232443	0.00293
763.673	0.01089	0.02483	0.000342076	0.00306
765.601	0.01056	0.02401	0.000586159	0.00333
767.53	0.01037	0.02375	0.000452051	0.00371
769.458	0.01037	0.02491	0.000589679	0.00396
771.387	0.00999	0.02617	0.00109	0.00404
773.315	0.00947	0.02591	0.000567128	0.00437
775.244	0.00948	0.02499	-0.000794009	0.00474
777.172	0.00945	0.02364	-0.0026	0.00512
779.101	0.00936	0.02213	-0.00416	0.00573
781.029	0.00913	0.02181	-0.0053	0.00598
782.957	0.00924	0.02188	-0.00586	0.00612
784.886	0.00994	0.02201	-0.00575	0.00606
786.814	0.01036	0.02278	-0.00551	0.00635
788.743	0.01018	0.02353	-0.00533	0.00723
790.671	0.01025	0.02337	-0.00482	0.00756
792.6	0.01046	0.02265	-0.00441	0.00763
794.528	0.01017	0.02211	-0.00442	0.00736
796.457	0.01031	0.02201	-0.00471	0.00729
798.385	0.01102	0.02269	-0.00459	0.00743
800.314	0.01118	0.02397	-0.00341	0.00753
802.242	0.01083	0.02411	-0.00201	0.00781
804.171	0.01071	0.02359	-0.00153	0.00791
806.099	0.01081	0.02319	-0.00165	0.00792
808.028	0.01084	0.02272	-0.00186	0.00794
809.956	0.01103	0.02258	-0.00173	0.00786
811.885	0.01094	0.02305	-0.00121	0.00768
813.813	0.01044	0.02423	-0.000243595	0.00776
815.741	0.00992	0.02546	0.00113	0.00773
817.67	0.00938	0.02502	0.00166	0.00761
819.598	0.00931	0.02375	0.000966146	0.00738
821.527	0.00974	0.02331	-4.94993e-05	0.00722
823.455	0.0099	0.02305	-0.000706504	0.00755
825.384	0.00986	0.02314	-0.00121	0.00818
827.312	0.00984	0.02382	-0.00125	0.00825
829.241	0.0101	0.02399	-0.000901492	0.00779
831.169	0.0103	0.02409	-0.000712872	0.00722
833.098	0.00994	0.02398	-0.000670398	0.00691
835.026	0.01007	0.02334	-0.000838722	0.00673
836.955	0.0106	0.02213	-0.00125	0.00708
838.883	0.01048	0.02084	-0.00182	0.00775
840.812	0.01021	0.01932	-0.00305	0.00865
842.74	0.0106	0.01846	-0.00372	0.01004
844.668	0.01108	0.01902	-0.00302	0.01116
846.597	0.01105	0.01959	-0.00204	0.01159
848.525	0.01092	0.01849	-0.00253	0.01175
850.454	0.01065	0.01734	-0.00359	0.01176
852.382	0.01054	0.01696	-0.00387	0.01142
854.311	0.01083	0.0173	-0.00347	0.0105
856.239	0.01083	0.01752	-0.00265	0.00989
858.168	0.0103	0.01741	-0.00188	0.00992
860.096	0.00984	0.0174	-0.00101	0.01008
862.025	0.00973	0.01716	-0.000648774	0.00968
863.953	0.00983	0.01674	-0.00147	0.00881
865.882	0.0099	0.01683	-0.00261	0.00829
867.81	0.00967	0.01709	-0.00279	0.0086
869.739	0.00917	0.01662	-0.00265	0.00926
871.667	0.0089	0.01657	-0.00272	0.00962
873.596	0.00908	0.01712	-0.00207	0.00942
875.524	0.00928	0.01704	-0.00188	0.0088
877.452	0.00926	0.01684	-0.00251	0.00838
879.381	0.00926	0.01664	-0.00276	0.00874
881.309	0.0094	0.01622	-0.0028	0.00933
883.238	0.00911	0.01598	-0.00288	0.01013
885.166	0.00886	0.01552	-0.00327	0.01067
887.095	0.00929	0.01498	-0.00382	0.01107
889.023	0.0098	0.01534	-0.00353	0.01155
890.952	0.01011	0.01638	-0.00319	0.01218
892.88	0.01026	0.01706	-0.00365	0.01188
894.809	0.01021	0.01684	-0.00479	0.01103
896.737	0.01009	0.01704	-0.00526	0.01055
898.665	0.0101	0.01759	-0.00465	0.01006
900.594	0.00999	0.01781	-0.00389	0.00926
902.523	0.00962	0.01722	-0.00355	0.00897
904.451	0.0092	0.01646	-0.00342	0.00867
906.379	0.00884	0.01638	-0.00332	0.00812
908.308	0.00872	0.0171	-0.00304	0.00769
910.236	0.00868	0.01821	-0.00204	0.00774
912.165	0.00874	0.01893	-0.000958442	0.00836
914.093	0.00885	0.01891	-6.71123e-05	0.00858
916.022	0.0089	0.01889	0.000443439	0.00901
917.95	0.00935	0.01934	0.0012	0.00979
919.879	0.01009	0.01948	0.00173	0.01011
921.807	0.01055	0.01927	0.00146	0.00986
923.736	0.0109	0.01902	0.00133	0.01028
925.664	0.01123	0.01845	0.00153	0.01121
927.592	0.01152	0.01796	0.00206	0.01234
929.521	0.01173	0.0179	0.00302	0.0137
931.449	0.01207	0.01712	0.00297	0.01472
933.378	0.01273	0.01625	0.00256	0.01544
935.306	0.01307	0.01623	0.00232	0.01594
937.235	0.01307	0.0165	0.0018	0.01644
939.163	0.0131	0.01632	0.000817299	0.01633
941.092	0.01301	0.01595	3.849e-05	0.01612
943.02	0.01296	0.01597	-0.000122163	0.01631
944.949	0.01273	0.01613	0.000359206	0.01653
946.877	0.01226	0.01622	0.000800032	0.01604
948.806	0.01176	0.0163	0.000899609	0.01531
950.734	0.01124	0.01679	0.000937072	0.01494
952.663	0.01103	0.01753	0.000965861	0.01497
954.591	0.01115	0.01798	0.00112	0.01451
956.519	0.0111	0.01828	0.00153	0.01394
958.448	0.0107	0.01838	0.00126	0.01318
960.376	0.01018	0.01826	0.000556787	0.01259
962.305	0.00981	0.01803	-0.000125137	0.01286
964.233	0.00978	0.01808	-0.000530927	0.01322
966.162	0.00971	0.01854	-0.000921079	0.01329
968.09	0.00941	0.01878	-0.000952902	0.01374
970.019	0.0092	0.01867	-0.000504181	0.01449
971.947	0.00891	0.01846	-0.000139848	0.01543
973.876	0.00877	0.01848	0.000219451	0.01646
975.804	0.00883	0.01875	0.000526113	0.01678
977.733	0.00907	0.01875	0.000383656	0.01615
979.661	0.0094	0.01872	0.000608998	0.01575
981.59	0.00958	0.01858	0.000481172	0.01574
983.518	0.00979	0.01849	0.000468831	0.01576
985.447	0.01032	0.01871	0.000617871	0.01543
987.375	0.01081	0.01896	0.000569193	0.01546
989.303	0.01104	0.01872	0.000104985	0.01578
991.232	0.01091	0.01894	8.70438e-05	0.01596
993.16	0.01059	0.01902	-5.39702e-05	0.01572
995.089	0.01036	0.01883	-0.000299486	0.01545
997.017	0.01017	0.01903	-0.000250766	0.01565
998.946	0.00993	0.01925	-9.13567e-05	0.01578
1000.87	0.00943	0.01942	0.000275802	0.01554
1002.8	0.00876	0.01951	0.000325818	0.01545
1004.73	0.00841	0.01939	-0.00025907	0.01543
1006.66	0.00854	0.01944	-0.000793574	0.01561
1008.59	0.00882	0.02004	-0.000908966	0.01595
1010.52	0.0091	0.02092	-0.000711181	0.01626
1012.45	0.00915	0.02183	-0.00054158	0.01652
1014.37	0.00893	0.02269	-0.000505012	0.01645
1016.3	0.00873	0.02323	-0.000671795	0.01633
1018.23	0.00866	0.02356	-0.000667594	0.01629
1020.16	0.00908	0.02416	-0.000572681	0.01528
1022.09	0.00955	0.02444	-0.000829528	0.01359
1024.02	0.00974	0.02433	-0.00102	0.01188
1025.94	0.0099	0.02452	-0.00115	0.01041
1027.87	0.01031	0.02526	-0.00172	0.00919
1029.8	0.01087	0.02633	-0.0022	0.00817
1031.73	0.01139	0.02752	-0.00268	0.0075
1033.66	0.01165	0.02874	-0.00302	0.0077
1035.59	0.01174	0.02985	-0.0037	0.00801
1037.52	0.01177	0.03109	-0.00427	0.00839
1039.44	0.01185	0.0322	-0.00454	0.00895
1041.37	0.01185	0.03381	-0.00453	0.00975
1043.3	0.01183	0.03565	-0.00459	0.011
1045.23	0.01197	0.03705	-0.00481	0.01176
1047.16	0.01207	0.03812	-0.00518	0.01143
1049.09	0.01199	0.03934	-0.00574	0.01108
1051.01	0.01182	0.04101	-0.00603	0.0114
1052.94	0.01151	0.0434	-0.00625	0.01138
1054.87	0.01125	0.0462	-0.00639	0.0114
1056.8	0.01104	0.04864	-0.00593	0.01188
1058.73	0.01049	0.05086	-0.0054	0.01166
1060.66	0.01009	0.0528	-0.00511	0.01041
1062.59	0.01045	0.05421	-0.00524	0.00958
1064.51	0.01108	0.05588	-0.00512	0.00845
1066.44	0.01164	0.05805	-0.00437	0.0066
1068.37	0.01189	0.05969	-0.00365	0.00466
1070.3	0.01201	0.061	-0.00339	0.00234
1072.23	0.01219	0.06267	-0.00334	0.000192275
1074.16	0.01231	0.06397	-0.00367	-0.0011
1076.08	0.01231	0.06474	-0.00419	-0.00149
1078.01	0.0121	0.06604	-0.00392	-0.000862249
1079.94	0.01165	0.06731	-0.00369	-0.000127495
1081.87	0.0115	0.06775	-0.00404	1.51356e-05
1083.8	0.01176	0.06804	-0.00342	5.04556e-05
1085.73	0.01197	0.06874	-0.0022	0.000252528
1087.65	0.01168	0.06943	-0.00169	0.000165143
1089.58	0.01133	0.06967	-0.00131	6.56221e-05
1091.51	0.01119	0.06995	-0.000525027	-0.000825125
1093.44	0.01062	0.07024	-3.32192e-05	-0.00177
1095.37	0.00955	0.07023	3.47219e-05	-0.00161
1097.3	0.00879	0.07034	-8.05464e-05	-0.000996474
1099.23	0.00839	0.07059	-0.000153993	-0.000784219
1101.15	0.00818	0.07023	9.228e-05	-0.000462761
1103.08	0.0081	0.0693	0.000601846	-0.000115469
1105.01	0.00812	0.06844	0.000528151	-0.000664763
1106.94	0.00833	0.06767	-0.00017526	-0.00125
1108.87	0.00861	0.06698	-0.000844496	-0.00129
1110.8	0.00892	0.06628	-0.000954815	-0.00108
1112.72	0.0091	0.06566	-0.000905549	-0.000637449
1114.65	0.00893	0.0645	-0.00156	-0.00010979
1116.58	0.00876	0.06313	-0.00235	0.000225592
1118.51	0.00865	0.0621	-0.00249	0.00136
1120.44	0.00841	0.06062	-0.0029	0.00335
1122.37	0.00836	0.05932	-0.00323	0.00582
1124.3	0.00836	0.05856	-0.00302	0.00786
1126.22	0.00828	0.05778	-0.00285	0.00875
1128.15	0.00864	0.05719	-0.00196	0.00943
1130.08	0.00911	0.05651	-0.000866985	0.01059
1132.01	0.00919	0.05531	-0.000760082	0.01176
1133.94	0.00926	0.05417	-0.000674206	0.0126
1135.87	0.00954	0.05315	-9.93539e-05	0.01343
1137.8	0.00976	0.05235	0.000486967	0.01393
1139.72	0.00976	0.05111	0.000546962	0.01406
1141.65	0.00976	0.04922	0.000105731	0.01424
1143.58	0.01004	0.0479	-0.000226121	0.01444
1145.51	0.01031	0.0464	-0.000509249	0.01425
1147.44	0.01024	0.04443	-0.00095766	0.01362
1149.37	0.01015	0.04268	-0.00118	0.01288
1151.3	0.01002	0.04128	-0.00127	0.01201
1153.22	0.00963	0.03985	-0.00165	0.01111
1155.15	0.00929	0.03817	-0.00212	0.0105
1157.08	0.009	0.03653	-0.00234	0.0107
1159.01	0.0087	0.03514	-0.00228	0.01113
1160.94	0.00851	0.03396	-0.0017	0.01143
1162.87	0.00841	0.03313	-0.000655199	0.01184
1164.79	0.00822	0.03206	7.16395e-06	0.01257
1166.72	0.00805	0.03092	0.000439784	0.01331
1168.65	0.00807	0.03008	0.00115	0.01358
1170.58	0.00791	0.02942	0.0016	0.01338
1172.51	0.00763	0.02863	0.00183	0.01314
1174.44	0.00765	0.02773	0.00224	0.01304
1176.37	0.00777	0.02643	0.00244	0.01273
1178.29	0.00782	0.02519	0.00254	0.01245
1180.22	0.00812	0.02473	0.00313	0.01251
1182.15	0.00822	0.0246	0.00372	0.01264
1184.08	0.00812	0.02434	0.00399	0.01261
1186.01	0.00826	0.02388	0.00398	0.01196
1187.94	0.00844	0.02347	0.00369	0.01139
1189.86	0.00857	0.02309	0.00346	0.01098
1191.79	0.00873	0.02222	0.00318	0.01048
1193.72	0.00886	0.02173	0.00296	0.00985
1195.65	0.00933	0.02128	0.0027	0.00945
1197.58	0.00974	0.02043	0.00229	0.00929
1199.51	0.00981	0.01952	0.00167	0.00923
1201.43	0.00979	0.01871	0.000829302	0.00934
1203.36	0.00977	0.01805	0.00037153	0.00981
1205.29	0.01015	0.01779	0.000571975	0.01045
1207.22	0.0106	0.01771	0.000787801	0.01081
1209.15	0.01087	0.01725	0.00047742	0.01073
1211.08	0.01124	0.0164	5.07604e-05	0.01057
1213.01	0.01168	0.01585	0.000342347	0.01035
1214.93	0.01184	0.01536	0.000568966	0.0098
1216.86	0.01167	0.01482	3.3195e-05	0.00913
1218.79	0.01154	0.01434	-0.000490729	0.00844
1220.72	0.01173	0.01403	-0.0005899	0.00815
1222.65	0.01204	0.01363	-0.00102	0.00809
1224.58	0.0123	0.01356	-0.00157	0.00827
1226.51	0.01253	0.01362	-0.00197	0.0086
1228.43	0.0125	0.01321	-0.00268	0.009
1230.36	0.01233	0.0126	-0.00339	0.00913
1232.29	0.01229	0.01248	-0.00368	0.00921
1234.22	0.01235	0.01257	-0.00386	0.0096
1236.15	0.01238	0.01266	-0.00387	0.01035
1238.08	0.01229	0.01267	-0.00392	0.01087
1240	0.01214	0.01308	-0.0038	0.0112
1241.93	0.01206	0.01355	-0.00346	0.01184
1243.86	0.01163	0.01371	-0.00317	0.01269
1245.79	0.01107	0.01353	-0.00332	0.01311
1247.72	0.01066	0.01353	-0.00355	0.01347
1249.65	0.01044	0.01395	-0.00286	0.01399
1251.58	0.01047	0.01457	-0.00183	0.0141
1253.5	0.01053	0.01501	-0.00146	0.01364
1255.43	0.01052	0.01522	-0.00144	0.01321
1257.36	0.01025	0.01543	-0.00117	0.01311
1259.29	0.00981	0.01561	-0.000774886	0.01266
1261.22	0.00961	0.01565	-0.000660871	0.01197
1263.15	0.00964	0.01558	-0.001	0.01144
1265.07	0.00986	0.01556	-0.00119	0.01071
1267	0.01028	0.01531	-0.00134	0.00985
1268.93	0.0105	0.01477	-0.00186	0.00923
1270.86	0.01056	0.01404	-0.00251	0.00863
1272.79	0.0107	0.01294	-0.00324	0.00828
1274.72	0.01085	0.01198	-0.00377	0.00828
1276.64	0.01105	0.012	-0.00363	0.00805
1278.57	0.01126	0.01233	-0.0035	0.00776
1280.5	0.01127	0.01244	-0.00339	0.00769
1282.43	0.01096	0.01238	-0.00307	0.00784
1284.36	0.01054	0.01223	-0.00293	0.00781
1286.29	0.01034	0.01263	-0.00277	0.00775
1288.22	0.01033	0.01311	-0.00267	0.00796
1290.14	0.01025	0.01314	-0.00283	0.00823
1292.07	0.01015	0.01327	-0.00286	0.00802
1294	0.0103	0.01404	-0.0026	0.008
1295.93	0.01068	0.01504	-0.00186	0.00841
1297.86	0.01084	0.01564	-0.00126	0.00865
1299.79	0.01094	0.01602	-0.000872282	0.00861
1301.71	0.01124	0.01624	-0.000429816	0.00865
1303.64	0.01151	0.01651	0.000157986	0.00883
1305.57	0.01194	0.01667	0.000706832	0.00897
1307.5	0.01256	0.01706	0.0011	0.00939
1309.43	0.0129	0.0176	0.00129	0.00962
1311.36	0.01297	0.01775	0.00135	0.00953
1313.29	0.01293	0.01752	0.00151	0.00956
1315.21	0.01257	0.01698	0.00149	0.00981
1317.14	0.01228	0.01609	0.00117	0.00978
1319.07	0.01215	0.01546	0.000956531	0.00955
1321	0.01205	0.01568	0.00111	0.00963
1322.93	0.01212	0.01591	0.0011	0.00972
1324.86	0.01218	0.0157	0.000651997	0.00978
1326.79	0.012	0.01563	0.000610951	0.00991
1328.71	0.01182	0.01577	0.000729775	0.00964
1330.64	0.01184	0.01585	0.000424271	0.00959
1332.57	0.01179	0.01618	4.2782e-05	0.00962
1334.5	0.01168	0.0164	-0.000441102	0.00947
1336.43	0.01173	0.01635	-0.000925493	0.00944
1338.36	0.01171	0.01601	-0.00122	0.00974
1340.28	0.01187	0.01549	-0.00168	0.00969
1342.21	0.01199	0.01484	-0.0021	0.00915
1344.14	0.01211	0.01387	-0.00278	0.00845
1346.07	0.01257	0.01304	-0.00333	0.00812
1348	0.01301	0.01285	-0.00317	0.008
1349.93	0.01325	0.01306	-0.00289	0.00814
1351.86	0.01345	0.01303	-0.0033	0.008
1353.78	0.01365	0.01275	-0.00402	0.00785
1355.71	0.01348	0.01245	-0.00433	0.00733
1357.64	0.01312	0.01202	-0.00425	0.00686
1359.57	0.01291	0.0117	-0.00405	0.00664
1361.5	0.01254	0.01123	-0.00409	0.0061
1363.43	0.01217	0.01125	-0.00417	0.00571
1365.35	0.01187	0.01195	-0.0038	0.00557
1367.28	0.0117	0.01267	-0.00309	0.00572
1369.21	0.01173	0.01296	-0.00255	0.0059
1371.14	0.01166	0.01309	-0.00209	0.00604
1373.07	0.01124	0.01337	-0.00149	0.00581
1375	0.0109	0.01399	-0.000788954	0.00502
1376.92	0.01084	0.01494	-0.000121235	0.00456
1378.85	0.01064	0.01593	0.000229033	0.00433
1380.78	0.01062	0.01664	0.000513143	0.00452
1382.71	0.01072	0.01689	0.000529054	0.00507
1384.64	0.01091	0.01658	0.000213872	0.0053
1386.57	0.01128	0.0164	-0.000281872	0.00475
1388.5	0.01158	0.01668	-0.0009416	0.0042
1390.42	0.012	0.01678	-0.00162	0.00448
1392.35	0.01249	0.01704	-0.00155	0.00492
1394.28	0.01284	0.01753	-0.00109	0.00483
1396.21	0.01328	0.01785	-0.00115	0.00483
1398.14	0.01353	0.01793	-0.00156	0.00552
1400.07	0.01367	0.01795	-0.00166	0.00659
1401.99	0.01361	0.01833	-0.00134	0.00732
1403.92	0.0136	0.01865	-0.000633231	0.00798
1405.85	0.01353	0.01902	0.000255263	0.0086
1407.78	0.01318	0.01937	0.000764316	0.00903
1409.71	0.01289	0.01959	0.00073358	0.00956
1411.64	0.01271	0.01925	0.000476982	0.00996
1413.57	0.0126	0.01873	0.000142111	0.00968
1415.49	0.01252	0.01813	-4.34993e-05	0.00932
1417.42	0.01217	0.01746	-0.000227483	0.00891
1419.35	0.0116	0.01708	-0.000413998	0.00817
1421.28	0.01124	0.0172	-0.000435143	0.00716
1423.21	0.01111	0.01735	-0.000340195	0.0067
1425.14	0.01081	0.01733	-0.000578626	0.00659
1427.07	0.01056	0.01755	-0.000574655	0.0066
1428.99	0.0105	0.01752	-0.00061243	0.00629
1430.92	0.01059	0.01699	-0.000635033	0.00594
1432.85	0.01054	0.01689	-0.000765625	0.00593
1434.78	0.01041	0.0171	-0.000861257	0.00575
1436.71	0.01053	0.01684	-0.000798752	0.00568
1438.64	0.01082	0.01665	-0.00056174	0.00556
1440.57	0.01106	0.01666	-0.000626207	0.00531
1442.49	0.01108	0.01688	-0.000618701	0.00562
1444.42	0.01088	0.01699	-0.000326529	0.00657
1446.35	0.01078	0.0172	-4.08936e-05	0.00673
1448.28	0.01091	0.01752	0.000298147	0.00657
1450.21	0.01112	0.0179	0.000698891	0.00654
1452.13	0.01122	0.01808	0.000601051	0.00645
1454.06	0.01149	0.01788	-0.000209813	0.00629
1455.99	0.01156	0.01734	-0.00116	0.00617
1457.92	0.01137	0.01692	-0.00172	0.00611
1459.85	0.01115	0.01683	-0.00174	0.00599
1461.78	0.01078	0.01656	-0.00163	0.00629
1463.71	0.01016	0.01642	-0.0018	0.00649
1465.63	0.0096	0.01642	-0.00191	0.00647
1467.56	0.00929	0.0168	-0.00186	0.00588
1469.49	0.00928	0.017	-0.00188	0.00573
1471.42	0.00957	0.01738	-0.00176	0.00569
1473.35	0.00964	0.01764	-0.0011	0.00588
1475.28	0.00949	0.01756	-0.000408375	0.00609
1477.21	0.00945	0.01756	-0.000300083	0.00589
1479.13	0.0095	0.01807	-0.000336729	0.00561
1481.06	0.00968	0.01888	3.63056e-05	0.00523
1482.99	0.00983	0.01968	0.000286687	0.00551
1484.92	0.01015	0.02056	-7.65491e-05	0.00553
1486.85	0.01003	0.02106	-0.000485165	0.00535
1488.78	0.00968	0.02118	-0.000651859	0.00531
1490.7	0.00952	0.02124	-0.00106	0.00544
1492.63	0.0095	0.02153	-0.0019	0.00557
1494.56	0.00985	0.02218	-0.00227	0.00542
1496.49	0.01041	0.02278	-0.00198	0.00488
1498.42	0.01101	0.02224	-0.0019	0.00427
1500.35	0.01124	0.02145	-0.00183	0.00405
1502.28	0.01078	0.02092	-0.00177	0.00415
1504.2	0.01031	0.02067	-0.00152	0.00361
1506.13	0.01016	0.02063	-0.0013	0.00252
1508.06	0.00992	0.02052	-0.00129	0.00129
1509.99	0.0095	0.02022	-0.00142	1.30765e-05
1511.92	0.00928	0.02003	-0.00113	-0.00112
1513.85	0.00922	0.01988	-0.000877886	-0.0019
1515.78	0.00922	0.01934	-0.000486825	-0.00214
1517.7	0.00938	0.01963	0.000172395	-0.00252
1519.63	0.00954	0.01991	0.000556525	-0.00241
1521.56	0.01005	0.02033	0.000457027	-0.00259
1523.49	0.01081	0.02074	-5.09161e-05	-0.00304
1525.42	0.01129	0.02115	-0.000332823	-0.00251
1527.35	0.01182	0.02163	-0.000750364	-0.0017
1529.27	0.01222	0.02209	-0.00152	-0.000867047
1531.2	0.01236	0.02231	-0.00228	-0.000642597
1533.13	0.01199	0.02236	-0.00281	5.78823e-05
1535.06	0.01162	0.02222	-0.00369	0.00172
1536.99	0.01205	0.02254	-0.00451	0.0022
1538.92	0.01249	0.02273	-0.00471	0.00247
1540.85	0.01296	0.02276	-0.00418	0.00246
1542.77	0.01347	0.02198	-0.00393	0.00244
1544.7	0.01374	0.02071	-0.00426	0.00294
1546.63	0.01339	0.02032	-0.00422	0.0033
1548.56	0.01261	0.02052	-0.00412	0.00263
1550.49	0.01191	0.02069	-0.00419	0.00141
1552.42	0.01151	0.0205	-0.00479	0.000446279
1554.34	0.01106	0.02004	-0.00497	-4.52253e-05
1556.27	0.01024	0.01964	-0.00445	0.000136898
1558.2	0.00963	0.01964	-0.00353	0.000730442
1560.13	0.00924	0.01946	-0.00317	0.00131
1562.06	0.0089	0.01932	-0.00289	0.00171
1563.99	0.00902	0.01978	-0.00252	0.00217
1565.91	0.00938	0.01985	-0.00234	0.00273
1567.84	0.00948	0.02005	-0.00228	0.00277
1569.77	0.00921	0.02021	-0.00231	0.00324
1571.7	0.00882	0.02016	-0.00221	0.00392
1573.63	0.00867	0.02019	-0.0023	0.0036
1575.56	0.00857	0.02053	-0.00255	0.00299
1577.49	0.00822	0.02125	-0.00243	0.00271
1579.41	0.00812	0.02195	-0.00238	0.00267
1581.34	0.00827	0.02221	-0.00228	0.00204
1583.27	0.00883	0.02278	-0.00189	0.000184811
1585.2	0.00876	0.02281	-0.00161	-0.000476405
1587.13	0.00871	0.02281	-0.00144	-0.000582297
1589.06	0.00882	0.0227	-0.00159	-0.000915897
1590.98	0.00884	0.02286	-0.00187	-0.00144
1592.91	0.00873	0.0239	-0.00193	-0.00273
1594.84	0.0084	0.02451	-0.00205	-0.00333
1596.77	0.00831	0.02426	-0.00279	-0.00293
1598.7	0.00859	0.02403	-0.00334	-0.00222
1600.63	0.00858	0.0242	-0.00292	-0.00126
1602.56	0.00827	0.02453	-0.00245	-0.000390192
1604.48	0.00822	0.02429	-0.00255	-5.173e-05
1606.41	0.00847	0.02392	-0.00315	-0.000236072
1608.34	0.00879	0.02423	-0.00319	-1.92289e-05
1610.27	0.00941	0.02461	-0.00322	0.000604353
1612.2	0.00969	0.02423	-0.00402	0.000670216
1614.13	0.0094	0.02423	-0.00426	2.97825e-05
1616.06	0.00931	0.02446	-0.00417	-0.000307455
1617.98	0.00934	0.02473	-0.0042	-0.00101
1619.91	0.0094	0.02532	-0.00396	-0.00192
1621.84	0.00962	0.02599	-0.0034	-0.00227
1623.77	0.00982	0.0272	-0.00259	-0.00234
1625.7	0.00993	0.02914	-0.00166	-0.00358
1627.63	0.00987	0.03077	-0.00116	-0.00515
1629.55	0.00942	0.03154	-0.00179	-0.00642
1631.48	0.00926	0.0321	-0.00176	-0.00657
1633.41	0.00895	0.03258	-0.00162	-0.00583
1635.34	0.00868	0.03305	-0.00187	-0.00523
1637.27	0.00868	0.03363	-0.0019	-0.00458
1639.2	0.00877	0.03407	-0.00154	-0.00393
1641.12	0.0085	0.03409	-0.00145	-0.0027
1643.05	0.00815	0.0341	-0.00191	-0.00153
1644.98	0.00806	0.03397	-0.0019	-0.000587977
1646.91	0.00766	0.03355	-0.00177	-7.71047e-05
1648.84	0.00737	0.03342	-0.00182	0.000262645
1650.77	0.00737	0.03344	-0.00163	0.000684382
1652.7	0.00771	0.03385	-0.00148	0.00134
1654.62	0.00755	0.03375	-0.00165	0.00245
1656.55	0.00697	0.03281	-0.00218	0.00319
1658.48	0.00611	0.03179	-0.00264	0.00332
1660.41	0.00546	0.03123	-0.00215	0.00359
1662.34	0.0058	0.03065	-0.00192	0.0035
1664.27	0.0058	0.02993	-0.00182	0.00362
1666.19	0.00566	0.02941	-0.0013	0.00369
1668.12	0.00598	0.02942	-0.000778737	0.00318
1670.05	0.00629	0.03002	-0.000582905	0.00201
1671.98	0.00627	0.03016	-0.001	0.000285032
1673.91	0.0064	0.02878	-0.00216	-0.000790403
1675.84	0.00661	0.02745	-0.00333	-0.00167
1677.77	0.00718	0.0269	-0.00384	-0.00182
1679.69	0.00723	0.02545	-0.0049	-0.00142
1681.62	0.00743	0.02392	-0.00555	-0.00154
1683.55	0.00779	0.02235	-0.00579	-0.00208
1685.48	0.00816	0.02068	-0.00633	-0.00292
1687.41	0.00838	0.01966	-0.00699	-0.00341
1689.34	0.00878	0.01863	-0.0073	-0.00349
1691.27	0.00942	0.0175	-0.00716	-0.00378
1693.19	0.00956	0.01734	-0.00674	-0.00376
1695.12	0.00955	0.01787	-0.00607	-0.00349
1697.05	0.00987	0.01827	-0.00517	-0.00343
1698.98	0.01011	0.01842	-0.0049	-0.0029
1700.91	0.00977	0.01843	-0.00509	-0.00197
1702.84	0.00951	0.01868	-0.00492	-0.000832169
1704.77	0.00968	0.01918	-0.00427	0.000237747
1706.69	0.01015	0.01998	-0.00289	0.00126
1708.62	0.01086	0.02124	-0.00173	0.00187
1710.55	0.01108	0.0221	-0.0013	0.00235
1712.48	0.01132	0.02238	-0.00136	0.00288
1714.41	0.01146	0.02243	-0.00118	0.00404
1716.34	0.0115	0.02209	-0.00105	0.00472
1718.26	0.01129	0.0213	-0.00173	0.00509
1720.19	0.01075	0.0208	-0.00234	0.00521
1722.12	0.01008	0.02051	-0.00241	0.0054
1724.05	0.00958	0.01951	-0.00272	0.00618
1725.98	0.00913	0.01817	-0.00288	0.00708
1727.91	0.00905	0.01736	-0.00269	0.00718
1729.84	0.00896	0.01662	-0.00265	0.00684
1731.76	0.00868	0.01587	-0.00267	0.00658
1733.69	0.00849	0.01544	-0.00228	0.00641
1735.62	0.00865	0.0151	-0.00159	0.00625
1737.55	0.00862	0.01523	-0.00096584	0.00617
1739.48	0.00847	0.01538	-0.000704639	0.00593
1741.41	0.0085	0.01549	-0.000390577	0.00535
1743.33	0.00874	0.01622	0.000558469	0.00488
1745.26	0.0087	0.01712	0.00157	0.00461
1747.19	0.00833	0.01775	0.00236	0.00473
1749.12	0.00825	0.01828	0.00301	0.00518
1751.05	0.00842	0.01908	0.00354	0.00536
1752.98	0.00851	0.02012	0.00393	0.00544
1754.9	0.00849	0.02055	0.00395	0.00509
1756.83	0.00843	0.02004	0.00339	0.00448
1758.76	0.00828	0.01946	0.00279	0.00483
1760.69	0.00834	0.01938	0.00255	0.00523
1762.62	0.00854	0.01928	0.00205	0.00498
1764.55	0.00823	0.01889	0.00118	0.00525
1766.48	0.00781	0.01864	0.000819613	0.00575
1768.4	0.0078	0.01831	0.000441959	0.00615
1770.33	0.0083	0.01823	-0.000138803	0.00626
1772.26	0.00861	0.01818	-0.000359819	0.00638
1774.19	0.00849	0.0179	-0.000309409	0.00652
1776.12	0.0082	0.01781	-0.000210652	0.00638
1778.05	0.00821	0.01774	-8.29022e-05	0.00612
1779.97	0.0087	0.01727	-0.000226328	0.00596
1781.9	0.00912	0.01657	-0.000432947	0.00623
1783.83	0.00932	0.01617	-0.00045987	0.00619
1785.76	0.00975	0.01583	-0.000339649	0.00553
1787.69	0.01004	0.01588	0.000417301	0.00546
1789.62	0.00982	0.01611	0.00113	0.00542
1791.55	0.0092	0.01575	0.00118	0.00538
1793.47	0.00841	0.01533	0.00083368	0.00579
1795.4	0.00783	0.01551	0.000272619	0.006
1797.33	0.00735	0.01627	-0.00014928	0.00574
1799.26	0.00687	0.01715	0.000246802	0.00546
1801.19	0.0065	0.01782	0.000814236	0.00506
1803.12	0.00643	0.01814	0.00066058	0.00471
1805.05	0.0064	0.01822	0.000377317	0.00461
1806.97	0.00651	0.01853	7.89272e-05	0.0047
1808.9	0.0065	0.01888	-0.000286776	0.00476
1810.83	0.00604	0.01914	-0.000450877	0.00469
1812.76	0.00571	0.01972	-0.000315054	0.00439
1814.69	0.00579	0.01995	-0.000287178	0.00406
1816.62	0.00601	0.01975	-0.000182603	0.00447
1818.54	0.00575	0.01934	-0.00018304	0.0052
1820.47	0.00542	0.01932	-4.73543e-05	0.00507
1822.4	0.00562	0.0189	-7.23126e-05	0.00436
1824.33	0.00587	0.01801	-0.000487333	0.00404
1826.26	0.00599	0.01695	-0.00106	0.00386
1828.19	0.00614	0.01627	-0.0011	0.0035
1830.12	0.00644	0.0163	-0.000816443	0.00327
1832.04	0.00666	0.01656	-0.000604136	0.00311
1833.97	0.00667	0.01641	-0.000586467	0.0032
1835.9	0.00645	0.01605	-0.00109	0.00356
1837.83	0.00613	0.0159	-0.0017	0.00412
1839.76	0.00601	0.01645	-0.00205	0.00452
1841.69	0.00621	0.01733	-0.0022	0.00482
1843.61	0.00639	0.01787	-0.00218	0.00494
1845.54	0.00644	0.01813	-0.0018	0.00449
1847.47	0.00653	0.01832	-0.00155	0.00413
1849.4	0.00676	0.01829	-0.00152	0.00437
1851.33	0.00703	0.01823	-0.00148	0.00467
1853.26	0.00751	0.01826	-0.0018	0.00465
1855.18	0.00812	0.01819	-0.00199	0.00487
1857.11	0.00819	0.01811	-0.00189	0.00536
1859.04	0.00821	0.01797	-0.00194	0.00578
1860.97	0.0084	0.01736	-0.00236	0.00643
1862.9	0.00823	0.01712	-0.00287	0.00712
1864.83	0.00761	0.01727	-0.00334	0.00714
1866.76	0.00719	0.01757	-0.0034	0.00685
1868.68	0.00706	0.01755	-0.00336	0.0065
1870.61	0.00677	0.01769	-0.00306	0.00611
1872.54	0.00646	0.01818	-0.00229	0.00541
1874.47	0.00633	0.01883	-0.0016	0.00509
1876.4	0.00621	0.01935	-0.00113	0.00567
1878.33	0.0062	0.01937	-0.00102	0.00613
1880.26	0.00633	0.01912	-0.00116	0.00642
1882.18	0.00644	0.01906	-0.00137	0.00695
1884.11	0.00655	0.01945	-0.00145	0.00764
1886.04	0.00668	0.02004	-0.00134	0.00817
1887.97	0.00715	0.02019	-0.00139	0.00825
1889.9	0.00803	0.01988	-0.00161	0.00788
1891.83	0.00881	0.02017	-0.00128	0.0074
1893.75	0.00927	0.02059	-0.000914437	0.00767
1895.68	0.00962	0.02064	-0.00106	0.00799
1897.61	0.0099	0.02047	-0.00105	0.00818
1899.54	0.0101	0.02025	-0.00111	0.0085
1901.47	0.01021	0.02051	-0.000942679	0.00878
1903.4	0.00996	0.02069	-0.000735736	0.00891
1905.33	0.00981	0.02041	-0.000841674	0.0091
1907.25	0.00952	0.02	-0.00123	0.00984
1909.18	0.00901	0.01965	-0.00153	0.01074
1911.11	0.00846	0.01962	-0.00127	0.01117
1913.04	0.00795	0.02001	-0.000482826	0.01128
1914.97	0.00768	0.02036	0.000722791	0.01106
1916.9	0.00731	0.02058	0.00207	0.01093
1918.82	0.00668	0.02091	0.00254	0.01117
1920.75	0.00617	0.02067	0.00185	0.01194
1922.68	0.00576	0.01974	0.000861379	0.01267
1924.61	0.00541	0.01906	0.000186793	0.01275
1926.54	0.00523	0.01883	0.000156963	0.01215
1928.47	0.00534	0.0185	1.81014e-05	0.01133
1930.39	0.00549	0.01855	-9.86838e-05	0.01064
1932.32	0.00571	0.01908	-5.51168e-05	0.0097
1934.25	0.00629	0.0192	-0.000419585	0.00858
1936.18	0.00693	0.01892	-0.000851429	0.00753
1938.11	0.00697	0.01919	-0.000980461	0.00682
1940.04	0.00676	0.01929	-0.00168	0.00647
1941.97	0.0069	0.01914	-0.00226	0.00636
1943.89	0.00726	0.01928	-0.00214	0.00629
1945.82	0.00787	0.01945	-0.00243	0.0057
1947.75	0.00865	0.01952	-0.00275	0.00516
1949.68	0.00931	0.01927	-0.00281	0.00521
1951.61	0.0094	0.01893	-0.00303	0.00544
1953.54	0.00942	0.01878	-0.00351	0.00559
1955.46	0.00988	0.01864	-0.00389	0.00558
1957.39	0.01014	0.01914	-0.00383	0.0051
1959.32	0.01021	0.01949	-0.0039	0.00434
1961.25	0.01053	0.0189	-0.00392	0.0038
1963.18	0.01057	0.01819	-0.00381	0.00393
1965.11	0.01018	0.01778	-0.00424	0.00441
1967.04	0.00981	0.01712	-0.00494	0.00491
1968.96	0.00936	0.01676	-0.00517	0.00489
1970.89	0.00898	0.01672	-0.00466	0.00462
1972.82	0.00896	0.01685	-0.0037	0.00451
1974.75	0.00892	0.01719	-0.00288	0.0045
1976.68	0.00853	0.01767	-0.00216	0.00428
1978.61	0.00797	0.01801	-0.00182	0.00389
1980.54	0.00757	0.01789	-0.002	0.00345
1982.46	0.00757	0.01792	-0.00201	0.00326
1984.39	0.00769	0.01812	-0.00189	0.00351
1986.32	0.00787	0.01831	-0.00176	0.00341
1988.25	0.00837	0.01887	-0.00105	0.00325
1990.18	0.00878	0.01989	-0.00027336	0.00322
1992.11	0.00877	0.02073	1.75499e-05	0.00323
1994.04	0.00835	0.02165	0.000791297	0.00367
1995.96	0.00775	0.02242	0.0018	0.00461
1997.89	0.00749	0.02297	0.00222	0.0055
1999.82	0.00771	0.02369	0.00205	0.00598
2001.75	0.00757	0.0243	0.00184	0.00603
2003.68	0.00702	0.02455	0.00187	0.00554
2005.61	0.00649	0.02393	0.00225	0.00524
2007.53	0.00589	0.02299	0.00246	0.00551
2009.46	0.00537	0.02277	0.00258	0.00589
2011.39	0.00528	0.02274	0.0025	0.0063
2013.32	0.00509	0.02217	0.00196	0.00692
2015.25	0.00477	0.02166	0.00174	0.00737
2017.18	0.00459	0.0212	0.00189	0.00757
2019.11	0.00449	0.02113	0.00218	0.00728
2021.03	0.00415	0.0211	0.00231	0.00694
2022.96	0.00352	0.02069	0.0014	0.00616
2024.89	0.00332	0.02022	0.000296309	0.0052
2026.82	0.00388	0.02008	-0.000530183	0.00481
2028.75	0.00467	0.02021	-0.00134	0.00467
2030.67	0.00523	0.01972	-0.00237	0.00419
2032.6	0.00573	0.01937	-0.00295	0.00361
2034.53	0.0061	0.02012	-0.00277	0.00383
2036.46	0.00606	0.02081	-0.00272	0.00431
2038.39	0.00588	0.02118	-0.00269	0.00503
2040.32	0.0061	0.02152	-0.00242	0.0061
2042.25	0.00668	0.02165	-0.00249	0.00691
2044.17	0.00715	0.0221	-0.00273	0.00717
2046.1	0.00703	0.02248	-0.0029	0.00703
2048.03	0.00672	0.02217	-0.00274	0.00622
2049.96	0.00659	0.02161	-0.00233	0.00551
2051.89	0.00657	0.02099	-0.00246	0.00556
2053.82	0.00678	0.02049	-0.00313	0.00539
2055.75	0.00736	0.02067	-0.00311	0.00485
2057.67	0.00803	0.02096	-0.00292	0.00492
2059.6	0.00818	0.02115	-0.00286	0.00523
2061.53	0.00813	0.02135	-0.0024	0.00524
2063.46	0.00802	0.02127	-0.00183	0.00503
2065.39	0.00794	0.02136	-0.00145	0.00489
2067.32	0.00781	0.02189	-0.00148	0.00462
2069.24	0.00756	0.02193	-0.0024	0.00375
2071.17	0.00766	0.0212	-0.00332	0.00324
2073.1	0.008	0.02098	-0.00396	0.00336
2075.03	0.00812	0.02107	-0.00419	0.00312
2076.96	0.00778	0.02068	-0.00437	0.00312
2078.89	0.00746	0.02055	-0.00425	0.00337
2080.82	0.00701	0.02105	-0.0035	0.0038
2082.74	0.00655	0.02084	-0.00283	0.00446
2084.67	0.00616	0.02025	-0.00249	0.0053
2086.6	0.00586	0.01952	-0.00257	0.0056
2088.53	0.00528	0.0187	-0.00288	0.0051
2090.46	0.00448	0.018	-0.00315	0.00454
2092.39	0.00375	0.01745	-0.003	0.00389
2094.32	0.00354	0.01684	-0.00258	0.00281
2096.24	0.00363	0.01588	-0.00244	0.00212
2098.17	0.00398	0.01474	-0.00277	0.00186
2100.1	0.00447	0.01432	-0.00272	0.00168
2102.03	0.00459	0.01501	-0.00188	0.00176
2103.96	0.00485	0.01537	-0.00113	0.00237
2105.89	0.00518	0.01536	-0.000356007	0.00275
2107.81	0.00508	0.01549	0.000515631	0.00275
2109.74	0.00508	0.01556	0.00099432	0.0024
2111.67	0.0052	0.01613	0.00087197	0.00193
2113.6	0.00481	0.01716	0.000196856	0.00129
2115.53	0.00408	0.01799	-0.00021944	0.00119
2117.46	0.00376	0.01851	-0.000368387	0.00161
2119.39	0.00392	0.0195	-8.61629e-05	0.00218
2121.31	0.00394	0.02038	0.000659022	0.00233
2123.24	0.00371	0.02101	0.000897849	0.00255
2125.17	0.00364	0.02137	0.000193564	0.00286
2127.1	0.0037	0.0218	-0.000600765	0.00356
2129.03	0.00407	0.02238	-0.00102	0.00408
2130.96	0.00464	0.02287	-0.00144	0.00435
2132.88	0.00498	0.02316	-0.00205	0.00479
2134.81	0.00522	0.02352	-0.00246	0.00512
2136.74	0.00578	0.02408	-0.00274	0.0053
2138.67	0.00678	0.02466	-0.00247	0.00556
2140.6	0.0077	0.02437	-0.00227	0.00563
2142.53	0.00836	0.02353	-0.0024	0.0059
2144.45	0.00909	0.02306	-0.00268	0.00611
2146.38	0.00996	0.02304	-0.0029	0.00639
2148.31	0.01047	0.02307	-0.00275	0.00661
2150.24	0.01106	0.02285	-0.00252	0.00634
2152.17	0.01121	0.02227	-0.00285	0.00562
2154.1	0.01062	0.02209	-0.00304	0.00505
2156.03	0.01005	0.02185	-0.00309	0.0047
2157.95	0.0095	0.02165	-0.0035	0.00439
2159.88	0.00871	0.02214	-0.00354	0.00419
2161.81	0.00803	0.02246	-0.00253	0.00367
2163.74	0.0077	0.02213	-0.00145	0.00289
2165.67	0.00745	0.02174	-0.000754576	0.00262
2167.6	0.00715	0.02095	-0.000707752	0.00241
2169.53	0.00711	0.01992	-0.00178	0.00221
2171.45	0.00699	0.01902	-0.0031	0.00197
2173.38	0.00654	0.01891	-0.00395	0.00161
2175.31	0.00651	0.01903	-0.00395	0.00167
2177.24	0.00651	0.01921	-0.00302	0.00255
2179.17	0.00609	0.01961	-0.00224	0.0035
2181.1	0.00563	0.01995	-0.00168	0.00401
2183.02	0.00523	0.02039	-0.0012	0.00437
2184.95	0.00501	0.02065	-0.00094413	0.00459
2186.88	0.00454	0.0209	-0.000854837	0.00444
2188.81	0.00447	0.02112	-0.000787597	0.00419
2190.74	0.00452	0.0212	-0.00085008	0.0037
2192.67	0.00468	0.02114	-0.00106	0.00327
2194.59	0.00491	0.02118	-0.00113	0.00303
2196.52	0.00504	0.02135	-0.00154	0.00316
2198.45	0.00514	0.02125	-0.0025	0.00351
2200.38	0.00536	0.02184	-0.00277	0.00382
2202.31	0.00596	0.02273	-0.00257	0.00378
2204.24	0.00673	0.02323	-0.00277	0.00365
2206.17	0.00736	0.02352	-0.00305	0.00354
2208.09	0.00792	0.02306	-0.00368	0.00309
2210.02	0.00818	0.02273	-0.00463	0.00293
2211.95	0.00817	0.02248	-0.00563	0.00341
2213.88	0.00833	0.02184	-0.00649	0.00366
2215.81	0.0088	0.0214	-0.00708	0.00307
2217.74	0.00888	0.02136	-0.0076	0.00237
2219.66	0.00874	0.02156	-0.00785	0.00198
2221.59	0.00904	0.02172	-0.00707	0.00212
2223.52	0.00874	0.02217	-0.00582	0.00189
2225.45	0.00804	0.02229	-0.00566	0.00133
2227.38	0.00768	0.0226	-0.00565	0.000659645
2229.31	0.00768	0.02334	-0.00505	2.35001e-05
2231.24	0.00793	0.0238	-0.00406	-0.000598003
2233.16	0.00806	0.02398	-0.00276	-0.000923117
2235.09	0.00792	0.02359	-0.002	-0.0012
2237.02	0.00799	0.02312	-0.00171	-0.0011
2238.95	0.00868	0.02322	-0.00133	-0.0005959
2240.88	0.00928	0.02336	-0.0013	-0.000306534
2242.81	0.00948	0.02331	-0.00183	5.07414e-05
2244.74	0.00943	0.02315	-0.00226	0.000287846
2246.66	0.0089	0.02291	-0.00229	0.000387529
2248.59	0.00827	0.02259	-0.00231	0.000602872
2250.52	0.00784	0.022	-0.00284	0.000896059
2252.45	0.00768	0.02184	-0.00326	0.000871133
2254.38	0.00773	0.02232	-0.0033	0.00126
2256.31	0.00725	0.02335	-0.00279	0.00189
2258.24	0.00661	0.02405	-0.00212	0.00247
2260.16	0.00664	0.02373	-0.00191	0.00249
2262.09	0.00657	0.02349	-0.00222	0.00179
2264.02	0.00597	0.0238	-0.003	0.00131
2265.95	0.00583	0.02435	-0.0034	0.00122
2267.88	0.00578	0.02515	-0.00365	0.00124
2269.8	0.00549	0.02594	-0.00419	0.000809178
2271.73	0.00558	0.0264	-0.0048	0.000721899
2273.66	0.00595	0.02689	-0.00481	0.000490922
2275.59	0.00627	0.02699	-0.00413	-0.000200626
2277.52	0.00719	0.02647	-0.00379	-0.00087718
2279.45	0.0083	0.02594	-0.00427	-0.00143
2281.38	0.00905	0.02529	-0.00506	-0.00186
2283.3	0.00985	0.02458	-0.00564	-0.00158
2285.23	0.01036	0.02307	-0.00692	-0.00105
2287.16	0.01014	0.01989	-0.00978	-0.00143
2289.09	0.0101	0.01686	-0.01307	-0.00219
2291.02	0.00962	0.01505	-0.01487	-0.00243
2292.95	0.00802	0.01366	-0.01637	-0.00292
2294.88	0.00612	0.01194	-0.01906	-0.00365
2296.8	0.00578	0.00927	-0.0229	-0.00411
2298.73	0.00687	0.00649	-0.0263	-0.00431
2300.66	0.00717	0.00456	-0.02868	-0.00343
2302.59	0.00815	0.0036	-0.03076	-0.0029
2304.52	0.00964	0.00305	-0.03304	-0.00153
2306.45	0.00985	0.00282	-0.0363	0.000268026
2308.38	0.00869	0.00424	-0.03965	0.000964715
2310.3	0.00758	0.00485	-0.04249	0.00166
2312.23	0.007	0.0027	-0.04664	0.0016
2314.16	0.0059	0.00111	-0.05124	-0.000297966
2316.09	0.00468	0.00147	-0.05522	-0.00209
2318.02	0.00294	0.000932076	-0.05977	-0.00327
2319.95	0.000900122	-0.000218066	-0.06419	-0.0051
2321.87	-0.000446139	-0.000140213	-0.06623	-0.00657
2323.8	-0.00119	-0.000579624	-0.06933	-0.00714
2325.73	-0.00309	-0.000693353	-0.07155	-0.00735
2327.66	-0.00528	-0.0015	-0.07382	-0.00737
2329.59	-0.00659	-0.00313	-0.07643	-0.00633
2331.52	-0.0087	-0.00651	-0.07934	-0.00681
2333.45	-0.0129	-0.0088	-0.08316	-0.00875
2335.37	-0.01596	-0.00925	-0.08514	-0.01013
2337.3	-0.01853	-0.01025	-0.08467	-0.01066
2339.23	-0.02078	-0.01138	-0.08374	-0.01053
2341.16	-0.02183	-0.01485	-0.08531	-0.00853
2343.09	-0.02081	-0.01881	-0.0861	-0.00739
2345.02	-0.0204	-0.01878	-0.08392	-0.00604
2346.94	-0.01905	-0.01693	-0.08005	-0.00456
2348.87	-0.01671	-0.01633	-0.07638	-0.0032
2350.8	-0.01544	-0.01728	-0.07347	-0.000572127
2352.73	-0.0142	-0.01874	-0.07049	0.00205
2354.66	-0.01147	-0.02001	-0.06677	0.00297
2356.59	-0.00818	-0.02201	-0.06288	0.00393
2358.51	-0.00526	-0.02425	-0.06029	0.00441
2360.44	-0.0027	-0.02436	-0.05812	0.0046
2362.37	-0.000601347	-0.02337	-0.05526	0.00617
2364.3	0.00048378	-0.02389	-0.0525	0.00754
2366.23	0.00141	-0.02347	-0.04872	0.00826
2368.16	0.00314	-0.02208	-0.04405	0.00983
2370.09	0.00495	-0.02111	-0.04086	0.01115
2372.01	0.00612	-0.01875	-0.03638	0.01197
2373.94	0.00731	-0.01604	-0.03282	0.01244
2375.87	0.00798	-0.01317	-0.02998	0.01263
2377.8	0.00704	-0.00995	-0.02752	0.0112
2379.73	0.006	-0.00448	-0.02519	0.01043
2381.66	0.00688	0.000885546	-0.02132	0.01001
2383.59	0.00746	0.00489	-0.01743	0.00906
2385.51	0.0068	0.00917	-0.01511	0.00838
2387.44	0.00555	0.0119	-0.0149	0.00758
2389.37	0.00457	0.01547	-0.01287	0.00539
2391.3	0.00346	0.0202	-0.01025	0.00417
2393.23	0.00381	0.02263	-0.00807	0.00261
2395.16	0.00334	0.02324	-0.00662	0.00181
2397.08	0.0036	0.0231	-0.00534	0.00242
2399.01	0.00531	0.02347	-0.00368	0.00342
2400.94	0.00672	0.02503	-0.00254	0.00342
2402.87	0.00692	0.02653	-0.00171	0.00321
2404.8	0.00637	0.02663	-0.00172	0.0027
2406.73	0.00624	0.02608	-0.00238	0.00222
2408.66	0.0059	0.02583	-0.00168	0.00229
2410.58	0.00564	0.02549	-0.00063726	0.00197
2412.51	0.00589	0.02501	0.000130753	0.00131
2414.44	0.00653	0.02423	0.000559059	0.000727333
2416.37	0.00732	0.02381	0.000890804	-0.000129566
2418.3	0.00811	0.02359	0.00124	-0.0006044
2420.23	0.00879	0.02401	0.00207	-0.000762862
2422.15	0.00906	0.02461	0.00255	-0.00112
2424.08	0.00903	0.02554	0.00267	-0.00107
2426.01	0.00886	0.02666	0.00322	-0.000860738
2427.94	0.00815	0.02674	0.00331	-0.00108
2429.87	0.00711	0.02616	0.0031	-0.000921449
2431.8	0.00579	0.02672	0.0032	-0.000659796
2433.72	0.00492	0.02728	0.00334	-0.000282348
2435.65	0.00405	0.0271	0.00298	8.65653e-05
2437.58	0.00339	0.02684	0.00194	-0.000185417
2439.51	0.00345	0.02657	0.000887922	-0.000119682
2441.44	0.00358	0.02554	-0.000380794	0.000447574
2443.37	0.00366	0.02391	-0.00151	0.00128
2445.3	0.00402	0.02309	-0.00277	0.00219
2447.22	0.00433	0.02283	-0.00424	0.0024
2449.15	0.00411	0.02234	-0.00554	0.00219
2451.08	0.00416	0.02156	-0.0068	0.00245
2453.01	0.00463	0.02059	-0.00794	0.00296
2454.94	0.00495	0.01986	-0.00875	0.00333
2456.87	0.00545	0.01949	-0.00921	0.00269
2458.8	0.00593	0.01919	-0.00886	0.00129
2460.72	0.0061	0.01884	-0.00856	0.000106928
2462.65	0.00634	0.01866	-0.00853	-0.000589608
2464.58	0.00633	0.01861	-0.00813	-0.000682092
2466.51	0.00599	0.01907	-0.00692	-0.000635892
2468.44	0.00549	0.01925	-0.00641	-0.000918603
2470.37	0.0054	0.01946	-0.00623	-0.000633222
2472.29	0.0053	0.01987	-0.00529	-0.000398953
2474.22	0.00461	0.01972	-0.00431	-0.00027385
2476.15	0.00394	0.01992	-0.00331	-0.00029469
2478.08	0.00359	0.02096	-0.00247	-0.00071174
2480.01	0.00324	0.02156	-0.00228	-0.00138
2481.94	0.00292	0.02208	-0.00188	-0.00187
2483.86	0.00311	0.02289	-0.000924111	-0.00208
2485.79	0.00318	0.02324	-5.0061e-05	-0.00128
2487.72	0.0028	0.02358	0.000785772	-0.000255575
2489.65	0.00278	0.02413	0.00169	0.00103
2491.58	0.00343	0.02404	0.00216	0.00242
2493.51	0.00437	0.024	0.00242	0.00354
2495.44	0.00542	0.02447	0.00236	0.00491
2497.36	0.00634	0.02438	0.0023	0.00626
2499.29	0.0066	0.02355	0.00243	0.00729
2501.22	0.00686	0.02288	0.00226	0.00782
2503.15	0.00708	0.02286	0.00212	0.00793
2505.08	0.00723	0.02298	0.00206	0.00755
2507.01	0.00738	0.02289	0.00146	0.00735
2508.93	0.00785	0.02275	0.000730781	0.00707
2510.86	0.00876	0.02275	0.000240034	0.00681
2512.79	0.00957	0.02304	-0.000167222	0.00673
2514.72	0.01	0.02311	-0.00118	0.00653
2516.65	0.01003	0.02303	-0.0023	0.00607
2518.58	0.00936	0.02329	-0.00286	0.00461
2520.51	0.00844	0.0232	-0.00378	0.00289
2522.43	0.00792	0.02275	-0.00562	0.00189
2524.36	0.00764	0.02276	-0.00681	0.00133
2526.29	0.00704	0.02327	-0.00691	0.000506354
2528.22	0.00624	0.02337	-0.00677	-0.00030141
2530.15	0.00573	0.02347	-0.00638	-0.00102
2532.08	0.00524	0.02379	-0.00533	-0.00137
2534.01	0.00493	0.02426	-0.00393	-0.00127
2535.93	0.00503	0.02432	-0.0029	-0.000908818
2537.86	0.00513	0.02387	-0.00204	-0.000423724
2539.79	0.00506	0.02375	-0.00109	1.03735e-05
2541.72	0.00462	0.02369	-0.000637878	0.000117951
2543.65	0.00373	0.02253	-0.000304433	0.000170354
2545.58	0.00278	0.02135	0.000325715	0.000711576
2547.51	0.00234	0.02137	0.00142	0.00121
2549.43	0.00235	0.02165	0.00282	0.00136
2551.36	0.00273	0.02168	0.00416	0.000938027
2553.29	0.00355	0.02181	0.00501	0.000809725
2555.22	0.0044	0.02263	0.00551	0.000544273
2557.15	0.00469	0.02362	0.00549	0.000304477
2559.07	0.00419	0.02421	0.00518	0.000615082
2561	0.00386	0.02415	0.00428	0.000690724
2562.93	0.00379	0.02418	0.00347	0.000158671
2564.86	0.00376	0.02429	0.00228	-0.00044939
2566.79	0.00385	0.02351	0.000157778	-0.000327444
2568.72	0.00434	0.02237	-0.00218	0.000765443
2570.65	0.00481	0.02168	-0.00382	0.00176
2572.57	0.00446	0.02109	-0.00517	0.00197
2574.5	0.00384	0.01986	-0.00702	0.00145
2576.43	0.00369	0.01947	-0.00816	0.000676168
2578.36	0.00345	0.0196	-0.00823	2.41702e-05
2580.29	0.00309	0.02006	-0.00782	-2.30426e-05
2582.22	0.003	0.02074	-0.00735	0.000279562
2584.15	0.00342	0.0208	-0.00706	2.24446e-05
2586.07	0.00386	0.02059	-0.00673	-0.000451142
2588	0.00388	0.02076	-0.00607	-7.3788e-05
2589.93	0.00379	0.02054	-0.00528	0.000364111
2591.86	0.00355	0.02051	-0.00405	0.000233113
2593.79	0.00353	0.02104	-0.00253	0.000378084
2595.72	0.00409	0.02122	-0.0017	0.000601864
2597.64	0.00482	0.02184	-0.00123	0.000977753
2599.57	0.00595	0.02268	-0.000577508	0.00143
2601.5	0.00661	0.02308	4.0461e-05	0.00128
2603.43	0.00678	0.02298	0.000177366	0.00124
2605.36	0.00691	0.02344	0.000925358	0.00164
2607.29	0.00716	0.02345	0.00133	0.00154
2609.22	0.00717	0.02353	0.00112	0.00125
2611.14	0.00696	0.02385	0.000418873	0.00135
2613.07	0.00642	0.02402	-0.000526343	0.00162
2615	0.00565	0.02461	-0.00152	0.00242
2616.93	0.00469	0.0249	-0.00213	0.00351
2618.86	0.00362	0.02432	-0.0025	0.00432
2620.79	0.00322	0.02402	-0.00239	0.00434
2622.72	0.0037	0.0245	-0.0019	0.00446
2624.64	0.00382	0.02529	-0.00126	0.00477
2626.57	0.00344	0.02603	-0.000714177	0.00513
2628.5	0.00342	0.02632	-0.00109	0.00547
2630.43	0.00319	0.02631	-0.00145	0.00514
2632.36	0.00243	0.0262	-0.00113	0.00506
2634.29	0.00143	0.02621	-0.00102	0.0053
2636.21	0.0005726	0.0258	-0.00142	0.0049
2638.14	0.000415924	0.02498	-0.00109	0.00436
2640.07	0.00111	0.0248	-0.000481291	0.00446
2642	0.00227	0.02457	-0.000485991	0.00494
2643.93	0.00299	0.02342	-0.00122	0.00523
2645.86	0.00327	0.02207	-0.0016	0.00461
2647.78	0.00329	0.02106	-0.00145	0.00317
2649.71	0.00347	0.0206	-0.00136	0.00219
2651.64	0.00376	0.02066	-0.00117	0.00158
2653.57	0.00361	0.02082	-0.00121	0.00112
2655.5	0.0032	0.02142	-0.00146	0.00124
2657.43	0.00256	0.022	-0.00102	0.00143
2659.36	0.00199	0.02259	3.02502e-05	0.00159
2661.28	0.00203	0.02295	0.000906484	0.00221
2663.21	0.00269	0.02271	0.00225	0.00314
2665.14	0.00333	0.0227	0.00332	0.00345
2667.07	0.00384	0.02369	0.0039	0.00303
2669	0.0041	0.02446	0.00368	0.00274
2670.93	0.0034	0.02544	0.00304	0.00238
2672.86	0.00277	0.02684	0.00255	0.00218
2674.78	0.00326	0.02798	0.00202	0.00211
2676.71	0.00365	0.02887	0.00164	0.00184
2678.64	0.00408	0.02896	0.000926088	0.0021
2680.57	0.00407	0.02871	-7.35856e-05	0.00288
2682.5	0.00359	0.02845	-0.000763388	0.00337
2684.43	0.00372	0.02786	-0.00137	0.00336
2686.35	0.00387	0.02711	-0.00273	0.00336
2688.28	0.00375	0.02585	-0.00454	0.00367
2690.21	0.0036	0.02448	-0.00588	0.00349
2692.14	0.00338	0.02413	-0.00595	0.00323
2694.07	0.00358	0.02377	-0.00579	0.00297
2696	0.00396	0.02296	-0.00582	0.00323
2697.93	0.00421	0.02273	-0.00559	0.00357
2699.85	0.00395	0.02294	-0.00509	0.00339
2701.78	0.00333	0.02318	-0.00438	0.00245
2703.71	0.00284	0.02376	-0.00326	0.00157
2705.64	0.00294	0.02452	-0.00275	0.00084472
2707.57	0.00337	0.0248	-0.00287	4.78198e-05
2709.5	0.00324	0.02493	-0.00283	-0.000468944
2711.42	0.00266	0.02529	-0.0029	-0.00143
2713.35	0.00197	0.02559	-0.00279	-0.00203
2715.28	0.00125	0.02566	-0.00286	-0.00247
2717.21	0.00105	0.02596	-0.00365	-0.00308
2719.14	0.00158	0.02677	-0.00376	-0.00311
2721.07	0.0023	0.02689	-0.00427	-0.00269
2722.99	0.00254	0.02696	-0.00509	-0.00212
2724.92	0.00252	0.02789	-0.00487	-0.0013
2726.85	0.00232	0.02881	-0.00467	-0.000388682
2728.78	0.00198	0.02929	-0.00473	0.000272449
2730.71	0.00206	0.02906	-0.00471	0.000796422
2732.64	0.00262	0.02828	-0.00469	0.000847708
2734.57	0.00361	0.02745	-0.0049	0.00065431
2736.49	0.00436	0.02682	-0.00503	0.000622498
2738.42	0.00446	0.02645	-0.00465	0.00107
2740.35	0.00499	0.02592	-0.00386	0.00159
2742.28	0.00594	0.02553	-0.00323	0.00215
2744.21	0.00664	0.02589	-0.00255	0.00263
2746.14	0.00619	0.02682	-0.00171	0.00303
2748.07	0.00563	0.02734	-0.0012	0.00348
2749.99	0.00571	0.02692	-0.00127	0.00444
2751.92	0.00588	0.02652	-0.0016	0.00501
2753.85	0.00598	0.02658	-0.00129	0.00522
2755.78	0.00596	0.02636	-0.00117	0.00599
2757.71	0.00603	0.02637	-0.00106	0.00561
2759.64	0.00596	0.02653	-0.00102	0.00459
2761.56	0.00613	0.02679	-0.00117	0.00345
2763.49	0.00648	0.02724	-0.000843	0.00274
2765.42	0.00638	0.02772	-0.000324539	0.00241
2767.35	0.0063	0.02783	-0.00048886	0.00194
2769.28	0.00663	0.02755	-0.00139	0.00155
2771.21	0.00661	0.02721	-0.00264	0.00143
2773.14	0.0064	0.02619	-0.00461	0.00171
2775.06	0.00606	0.02487	-0.00589	0.00102
2776.99	0.00574	0.02429	-0.00569	-0.000358135
2778.92	0.00617	0.02388	-0.00551	-0.0017
2780.85	0.00655	0.02339	-0.00563	-0.00245
2782.78	0.00622	0.02302	-0.00582	-0.003
2784.71	0.00606	0.02231	-0.0061	-0.00292
2786.64	0.00615	0.02144	-0.00629	-0.00192
2788.56	0.00607	0.021	-0.00634	-0.00118
2790.49	0.00546	0.02083	-0.00606	-0.000901289
2792.42	0.00448	0.02076	-0.00566	-0.000410063
2794.35	0.00429	0.02055	-0.00544	-0.000132666
2796.28	0.00446	0.02133	-0.00476	0.000326317
2798.2	0.00458	0.02275	-0.00366	0.000511265
2800.13	0.00504	0.0234	-0.00291	0.000185377
2802.06	0.00594	0.02411	-0.00251	0.000179112
2803.99	0.00634	0.02438	-0.00197	0.000113398
2805.92	0.00606	0.02383	-0.00141	-3.82671e-05
2807.85	0.00587	0.02358	-0.000675066	-0.000490243
2809.78	0.0061	0.02393	0.000270165	-0.000928939
2811.7	0.00678	0.02437	0.00054042	-0.0016
2813.63	0.00799	0.02463	0.000564063	-0.00212
2815.56	0.0087	0.02429	-0.000425655	-0.00171
2817.49	0.00883	0.02422	-0.00134	-0.00145
2819.42	0.00918	0.02557	-0.00112	-0.00152
2821.35	0.00939	0.02744	0.000103325	-0.00176
2823.28	0.00941	0.02884	0.00148	-0.00141
2825.2	0.0097	0.0296	0.00139	-0.000971742
2827.13	0.00984	0.02977	9.94177e-05	-0.000878182
2829.06	0.00964	0.03005	-0.00177	-0.000880888
2830.99	0.00931	0.03067	-0.00358	-0.000739379
2832.92	0.00857	0.03228	-0.00459	-0.000619827
2834.85	0.0075	0.03419	-0.00546	-0.00127
2836.78	0.00627	0.03502	-0.00704	-0.00191
2838.7	0.00551	0.03543	-0.00779	-0.00131
2840.63	0.00526	0.03581	-0.00813	-0.000612722
2842.56	0.0052	0.03595	-0.00859	-0.00035812
2844.49	0.0051	0.03507	-0.00945	-0.000395976
2846.42	0.0049	0.03373	-0.01027	0.000163774
2848.34	0.00507	0.03284	-0.01078	0.0017
2850.27	0.00576	0.03166	-0.01149	0.00235
2852.2	0.00651	0.03098	-0.01153	0.00107
2854.13	0.00726	0.03084	-0.01091	2.68339e-05
2856.06	0.00729	0.03109	-0.01019	0.00021587
2857.99	0.007	0.03118	-0.00989	-0.000260099
2859.92	0.00688	0.03077	-0.00956	-0.00116
2861.84	0.00673	0.03049	-0.00892	-0.00112
2863.77	0.00658	0.03015	-0.00745	-0.000953003
2865.7	0.00659	0.0301	-0.00585	-0.00129
2867.63	0.00668	0.03	-0.00511	-0.00126
2869.56	0.00668	0.02889	-0.00563	-0.00154
2871.49	0.0064	0.02762	-0.00742	-0.00261
2873.41	0.0063	0.02695	-0.00869	-0.00345
2875.34	0.00638	0.0267	-0.00925	-0.00418
2877.27	0.00597	0.02695	-0.00919	-0.00485
2879.2	0.00542	0.02783	-0.00819	-0.00494
2881.13	0.00448	0.02775	-0.00746	-0.00504
2883.06	0.00321	0.02706	-0.00677	-0.00491
2884.99	0.00304	0.02755	-0.00502	-0.00466
2886.91	0.00395	0.02819	-0.00364	-0.00476
2888.84	0.0044	0.02836	-0.0028	-0.00502
2890.77	0.00431	0.02862	-0.00242	-0.0047
2892.7	0.00469	0.02872	-0.00139	-0.00412
2894.63	0.00564	0.02925	0.000292099	-0.00422
2896.56	0.00649	0.03098	0.00195	-0.00509
2898.49	0.00616	0.0322	0.00296	-0.00534
2900.41	0.00489	0.03261	0.0034	-0.00512
2902.34	0.00392	0.03312	0.00336	-0.00551
2904.27	0.00446	0.03377	0.00322	-0.00701
2906.2	0.00541	0.03482	0.0034	-0.00784
2908.13	0.00586	0.03654	0.00378	-0.00745
2910.06	0.00634	0.03768	0.00348	-0.00748
2911.99	0.0072	0.03809	0.00132	-0.00793
2913.91	0.00776	0.03898	-0.00133	-0.00784
2915.84	0.00769	0.03957	-0.00379	-0.0077
2917.77	0.00778	0.0405	-0.00591	-0.00764
2919.7	0.00819	0.04226	-0.00682	-0.00706
2921.63	0.00852	0.04332	-0.00673	-0.00652
2923.55	0.00802	0.04429	-0.0061	-0.00613
2925.48	0.00728	0.04536	-0.00559	-0.00587
2927.41	0.00629	0.04583	-0.00542	-0.00581
2929.34	0.00564	0.04656	-0.00497	-0.00586
2931.27	0.00616	0.04647	-0.00494	-0.00625
2933.2	0.00662	0.04525	-0.00553	-0.00682
2935.13	0.00635	0.0441	-0.00601	-0.00747
2937.05	0.00592	0.04336	-0.00624	-0.00787
2938.98	0.00599	0.04208	-0.00572	-0.00786
2940.91	0.00585	0.04103	-0.00477	-0.00752
2942.84	0.00565	0.04021	-0.0046	-0.00722
2944.77	0.00586	0.03891	-0.00483	-0.00751
2946.7	0.00597	0.03765	-0.00486	-0.00848
2948.62	0.00667	0.03733	-0.00489	-0.00928
2950.55	0.00779	0.03848	-0.004	-0.00945
2952.48	0.00829	0.03943	-0.00339	-0.00874
2954.41	0.0086	0.0389	-0.00364	-0.00807
2956.34	0.00972	0.03769	-0.00409	-0.00779
2958.27	0.01073	0.03732	-0.00433	-0.00752
2960.2	0.01086	0.03765	-0.00423	-0.00817
2962.12	0.01095	0.03753	-0.00449	-0.00877
2964.05	0.01098	0.03765	-0.00496	-0.00876
2965.98	0.01077	0.03812	-0.00449	-0.00859
2967.91	0.01033	0.03801	-0.0032	-0.00855
2969.84	0.00961	0.03807	-0.00284	-0.00815
2971.77	0.00931	0.03868	-0.00281	-0.00704
2973.7	0.00903	0.03949	-0.00239	-0.00664
2975.62	0.00887	0.0402	-0.00299	-0.00716
2977.55	0.00874	0.04045	-0.00418	-0.00763
2979.48	0.00851	0.04079	-0.00457	-0.00762
2981.41	0.00826	0.041	-0.00471	-0.00721
2983.34	0.00747	0.04111	-0.00478	-0.00679
2985.27	0.00662	0.04182	-0.00347	-0.00605
2987.2	0.0061	0.04297	-0.00171	-0.00617
2989.12	0.00569	0.04439	-0.00142	-0.00709
2991.05	0.00509	0.04649	-0.00173	-0.00789
2992.98	0.0046	0.04911	-0.00118	-0.00836
2994.91	0.00453	0.05232	0.000479163	-0.00858
2996.84	0.00396	0.0537	0.00146	-0.00875
2998.77	0.00352	0.05308	0.000679406	-0.00972
3000.69	0.00387	0.05235	-0.000298407	-0.01105
3002.62	0.00423	0.05208	-0.000646147	-0.01151
3004.55	0.0045	0.05274	-0.0011	-0.01194
3006.48	0.00473	0.05262	-0.00204	-0.01302
3008.41	0.0043	0.0518	-0.00241	-0.01338
3010.34	0.00317	0.05128	-0.00217	-0.01353
3012.26	0.00247	0.05083	-0.00169	-0.01392
3014.19	0.00223	0.05059	-0.00128	-0.01402
3016.12	0.00245	0.05051	-0.00137	-0.01361
3018.05	0.00319	0.05034	-0.00182	-0.01343
3019.98	0.00399	0.0508	-0.00192	-0.01402
3021.91	0.00494	0.05149	-0.00174	-0.0136
3023.84	0.00588	0.05169	-0.000623741	-0.01222
3025.76	0.00654	0.05157	0.000225072	-0.01151
3027.69	0.00726	0.05132	-8.02668e-05	-0.01124
3029.62	0.00789	0.05093	-0.00103	-0.01116
3031.55	0.00817	0.05169	-0.00103	-0.01139
3033.48	0.00794	0.05279	-0.000896311	-0.01215
3035.41	0.00765	0.05335	-0.00171	-0.01233
3037.34	0.00767	0.05432	-0.00209	-0.0123
3039.26	0.00774	0.05532	-0.0014	-0.01223
3041.19	0.00761	0.05537	-0.00143	-0.01215
3043.12	0.00764	0.05439	-0.00209	-0.01214
3045.05	0.00827	0.0544	-0.00231	-0.01271
3046.98	0.00875	0.05451	-0.00242	-0.01332
3048.91	0.00843	0.05406	-0.00176	-0.01278
3050.83	0.0083	0.0541	-0.00031781	-0.01176
3052.76	0.0081	0.05341	0.000906064	-0.01085
3054.69	0.00699	0.05185	0.00125	-0.01046
3056.62	0.00626	0.05112	0.00154	-0.01027
3058.55	0.00638	0.05165	0.00227	-0.00993
3060.48	0.00717	0.05296	0.00343	-0.00939
3062.41	0.00757	0.05393	0.00431	-0.009
3064.33	0.00783	0.0553	0.005	-0.00888
3066.26	0.00815	0.05732	0.00597	-0.00836
3068.19	0.00832	0.05824	0.0063	-0.00795
3070.12	0.00886	0.05857	0.00622	-0.00833
3072.05	0.00854	0.05887	0.0056	-0.00914
3073.98	0.00764	0.05912	0.00482	-0.00927
3075.9	0.00701	0.05986	0.00401	-0.00905
3077.83	0.00582	0.06117	0.00338	-0.00949
3079.76	0.00442	0.06226	0.00296	-0.01009
3081.69	0.00389	0.06268	0.00232	-0.01096
3083.62	0.00348	0.06264	0.00159	-0.01165
3085.55	0.00271	0.06228	0.000785914	-0.01132
3087.47	0.00291	0.0622	3.74585e-05	-0.01148
3089.4	0.00371	0.06234	0.000320248	-0.01234
3091.33	0.00467	0.06191	0.000375118	-0.01331
3093.26	0.00609	0.06085	-9.72268e-05	-0.01292
3095.19	0.00743	0.05948	-7.8524e-05	-0.01061
3097.12	0.00877	0.05837	-0.000444589	-0.00846
3099.05	0.00994	0.05756	-0.00208	-0.00699
3100.97	0.01	0.05654	-0.00389	-0.00681
3102.9	0.01002	0.05695	-0.00411	-0.00669
3104.83	0.01051	0.05863	-0.00364	-0.00627
3106.76	0.01118	0.06019	-0.00357	-0.00541
3108.69	0.01115	0.06125	-0.00406	-0.00379
3110.62	0.0116	0.06173	-0.00491	-0.00164
3112.55	0.01194	0.06144	-0.00543	0.000220418
3114.47	0.01212	0.06073	-0.0053	0.000792518
3116.4	0.01169	0.06086	-0.00429	0.00162
3118.33	0.00994	0.06067	-0.00341	0.00245
3120.26	0.00863	0.06053	-0.00345	0.00249
3122.19	0.0078	0.06036	-0.0039	0.00156
3124.12	0.00684	0.05953	-0.00442	-0.000440127
3126.04	0.0062	0.05863	-0.00467	-0.00224
3127.97	0.00632	0.05768	-0.0049	-0.00379
3129.9	0.00677	0.05667	-0.00562	-0.00468
3131.83	0.00699	0.05619	-0.00598	-0.00515
3133.76	0.00724	0.05566	-0.00598	-0.00658
3135.69	0.00745	0.05417	-0.00616	-0.00825
3137.61	0.0082	0.05288	-0.00663	-0.00908
3139.54	0.00911	0.05284	-0.00631	-0.00848
3141.47	0.00899	0.0528	-0.00564	-0.00823
3143.4	0.00832	0.05284	-0.00584	-0.0088
3145.33	0.00769	0.05381	-0.00609	-0.00836
3147.26	0.00681	0.05487	-0.00582	-0.00759
3149.19	0.00636	0.05683	-0.00535	-0.00638
3151.11	0.00671	0.0588	-0.00496	-0.00549
3153.04	0.00768	0.05973	-0.00445	-0.00471
3154.97	0.00811	0.06081	-0.0037	-0.00361
3156.9	0.00843	0.06203	-0.00295	-0.00222
3158.83	0.00835	0.06312	-0.00126	-0.000892088
3160.76	0.00831	0.06388	0.000578677	-0.000782662
3162.68	0.00843	0.06447	0.00178	-0.00147
3164.61	0.00874	0.06471	0.00178	-0.0029
3166.54	0.00939	0.06491	0.000871818	-0.00473
3168.47	0.01047	0.06497	0.000267542	-0.00714
3170.4	0.01204	0.06381	-0.0008011	-0.00871
3172.33	0.01304	0.06254	-0.00247	-0.00889
3174.26	0.01388	0.06212	-0.00346	-0.00881
3176.18	0.01432	0.06188	-0.00452	-0.00849
3178.11	0.01365	0.06219	-0.00498	-0.00812
3180.04	0.01274	0.06327	-0.00558	-0.00813
3181.97	0.01221	0.065	-0.0057	-0.00834
3183.9	0.01199	0.06694	-0.00506	-0.00826
3185.83	0.01172	0.06794	-0.00478	-0.00741
3187.76	0.01056	0.06757	-0.00564	-0.00631
3189.68	0.01009	0.06767	-0.00712	-0.00491
3191.61	0.01064	0.06869	-0.00781	-0.00296
3193.54	0.0103	0.06904	-0.00801	-0.00159
3195.47	0.00909	0.06939	-0.00795	-0.00155
3197.4	0.00855	0.06996	-0.00767	-0.00174
3199.33	0.00849	0.07034	-0.00706	-0.000770856
3201.26	0.0076	0.07132	-0.00588	0.000463472
3203.18	0.00753	0.07132	-0.00479	0.00167
3205.11	0.00797	0.0701	-0.00378	0.00164
3207.04	0.00841	0.0688	-0.00347	-7.01742e-05
3208.97	0.00913	0.06737	-0.00421	-0.00154
3210.9	0.0096	0.06597	-0.00531	-0.0027
3212.82	0.01025	0.06469	-0.00548	-0.00391
3214.75	0.01071	0.06305	-0.00515	-0.00545
3216.68	0.01044	0.06058	-0.00511	-0.00588
3218.61	0.00983	0.05872	-0.00506	-0.00615
3220.54	0.00907	0.058	-0.00503	-0.00725
3222.47	0.0077	0.05861	-0.00549	-0.00909
3224.4	0.00593	0.06037	-0.00466	-0.0109
3226.32	0.00449	0.0613	-0.00441	-0.01191
3228.25	0.00372	0.06117	-0.00502	-0.01294
3230.18	0.00382	0.06077	-0.00568	-0.01371
3232.11	0.00474	0.06177	-0.00573	-0.01306
3234.04	0.00464	0.06411	-0.00507	-0.01198
3235.97	0.00394	0.06684	-0.00417	-0.0113
3237.9	0.00346	0.06946	-0.0028	-0.01037
3239.82	0.0029	0.07218	-0.000751163	-0.00908
3241.75	0.00221	0.07487	0.000879298	-0.00775
3243.68	0.00291	0.07577	0.0012	-0.00672
3245.61	0.0044	0.07563	0.00186	-0.0067
3247.54	0.00537	0.07534	0.0025	-0.0067
3249.47	0.00643	0.07423	0.00279	-0.00593
3251.39	0.00682	0.07402	0.00347	-0.00516
3253.32	0.00732	0.07418	0.00393	-0.00418
3255.25	0.00843	0.07308	0.00395	-0.00213
3257.18	0.00879	0.07235	0.00448	-1.38459e-05
3259.11	0.00791	0.07089	0.00464	0.000771397
3261.04	0.00673	0.06763	0.0037	0.000685071
3262.97	0.00641	0.06438	0.00301	0.000892445
3264.89	0.0061	0.06194	0.00241	0.000914647
3266.82	0.00501	0.06013	0.00176	0.000419923
3268.75	0.0045	0.05857	0.00115	-0.000214707
3270.68	0.00482	0.05588	-0.000274754	0.000616992
3272.61	0.0055	0.05354	-0.00249	0.00184
3274.54	0.00533	0.05307	-0.00407	0.00173
3276.47	0.00515	0.05392	-0.00493	0.00123
3278.39	0.00547	0.0551	-0.00615	0.00104
3280.32	0.0045	0.0554	-0.00703	-0.000168863
3282.25	0.00414	0.05549	-0.00766	-0.000979486
3284.18	0.00551	0.05573	-0.00837	-0.000541485
3286.11	0.00685	0.05618	-0.00836	-0.000655729
3288.04	0.00689	0.05654	-0.00936	-0.0019
3289.96	0.00767	0.05659	-0.01078	-0.00353
3291.89	0.00836	0.05782	-0.0098	-0.00498
3293.82	0.0085	0.05915	-0.00808	-0.0054
3295.75	0.00832	0.06021	-0.00662	-0.00495
3297.68	0.00828	0.06156	-0.00615	-0.00425
3299.61	0.00908	0.06194	-0.00698	-0.00316
3301.53	0.00916	0.06205	-0.007	-0.00179
3303.46	0.00877	0.06282	-0.00583	-0.00123
3305.39	0.00869	0.06178	-0.00525	-0.00146
3307.32	0.00951	0.05911	-0.00487	-0.00114
3309.25	0.01014	0.05833	-0.00337	-0.00127
3311.18	0.00982	0.05864	-0.00221	-0.00227
3313.11	0.00936	0.058	-0.00202	-0.00316
3315.03	0.00994	0.057	-0.00281	-0.00296
3316.96	0.01069	0.05596	-0.00476	-0.00164
3318.89	0.0104	0.05596	-0.00657	-0.000878957
3320.82	0.0095	0.0563	-0.00773	-0.00153
3322.75	0.00964	0.05577	-0.0081	-0.00222
3324.68	0.01033	0.05549	-0.00768	-0.0014
3326.61	0.00994	0.05556	-0.00642	-0.000217409
3328.53	0.00947	0.05604	-0.00516	0.000701652
3330.46	0.00891	0.05725	-0.00365	0.00129
3332.39	0.00775	0.05982	-0.00113	0.000881555
3334.32	0.00679	0.06329	0.00111	0.000276174
3336.25	0.00712	0.06632	0.00392	0.000143435
3338.18	0.00721	0.06856	0.00793	-0.000399973
3340.1	0.00647	0.06926	0.0098	-0.00121
3342.03	0.00547	0.06976	0.00906	-0.00191
3343.96	0.00511	0.07081	0.00812	-0.00329
3345.89	0.00473	0.07142	0.00772	-0.00491
3347.82	0.00371	0.07155	0.00824	-0.00704
3349.75	0.00339	0.07038	0.00839	-0.00925
3351.68	0.00365	0.06816	0.00812	-0.01139
3353.6	0.00375	0.06722	0.00789	-0.01367
3355.53	0.00333	0.06847	0.00767	-0.01612
3357.46	0.0028	0.06898	0.00643	-0.01783
3359.39	0.00277	0.06734	0.0043	-0.01738
3361.32	0.00272	0.06542	0.00155	-0.01551
3363.25	0.0014	0.06402	-0.00113	-0.01437
3365.17	-0.000521972	0.06245	-0.00315	-0.01387
3367.1	-0.00167	0.06111	-0.00406	-0.0127
3369.03	-0.00264	0.06021	-0.00431	-0.01114
3370.96	-0.00315	0.05923	-0.00516	-0.00965
3372.89	-0.00288	0.05736	-0.00643	-0.00798
3374.82	-0.00268	0.05597	-0.00693	-0.00618
3376.74	-0.00279	0.05511	-0.00669	-0.00369
3378.67	-0.00292	0.05428	-0.0064	-0.00147
3380.6	-0.00287	0.05326	-0.00672	-0.000111877
3382.53	-0.00208	0.05169	-0.00741	0.00114
3384.46	-0.000410175	0.0497	-0.00817	0.00192
3386.39	0.00123	0.04863	-0.00956	0.000987471
3388.32	0.003	0.04842	-0.01149	-0.000952912
3390.24	0.00476	0.04732	-0.01272	-0.00221
3392.17	0.00619	0.04508	-0.01273	-0.00262
3394.1	0.00716	0.04395	-0.01174	-0.00359
3396.03	0.00825	0.04385	-0.01079	-0.00477
3397.96	0.00981	0.04485	-0.00885	-0.00595
3399.89	0.01005	0.04705	-0.00703	-0.00675
3401.82	0.00919	0.04887	-0.00596	-0.00741
3403.74	0.00809	0.04977	-0.00499	-0.00743
3405.67	0.00773	0.04984	-0.0038	-0.00649
3407.6	0.00735	0.05071	-0.0023	-0.00556
3409.53	0.00641	0.0518	-0.00151	-0.00495
3411.46	0.00558	0.05233	-0.00205	-0.00423
3413.39	0.00433	0.05304	-0.00322	-0.00351
3415.31	0.00363	0.05456	-0.00332	-0.00392
3417.24	0.00426	0.05492	-0.00352	-0.00414
3419.17	0.00534	0.05351	-0.00423	-0.00257
3421.1	0.00513	0.05249	-0.00415	-0.00159
3423.03	0.00369	0.05176	-0.00332	-0.00113
3424.96	0.00307	0.05047	-0.00396	-0.000180618
3426.89	0.00346	0.04992	-0.00512	0.00122
3428.81	0.00445	0.05049	-0.00555	0.00309
3430.74	0.00524	0.05178	-0.00506	0.00477
3432.67	0.00494	0.05299	-0.00429	0.00526
3434.6	0.00455	0.05188	-0.00465	0.00556
3436.53	0.00467	0.04951	-0.00513	0.00609
3438.46	0.0055	0.04813	-0.00569	0.00628
3440.39	0.00588	0.04866	-0.00709	0.00648
3442.31	0.00655	0.04911	-0.00875	0.00659
3444.24	0.00722	0.04975	-0.0092	0.00623
3446.17	0.0067	0.05103	-0.00947	0.00516
3448.1	0.00645	0.05141	-0.00946	0.00339
3450.03	0.00677	0.05104	-0.00944	0.00119
3451.95	0.00759	0.05081	-0.00922	-0.000505697
3453.88	0.00881	0.05047	-0.00912	-0.00121
3455.81	0.00918	0.04954	-0.01045	-0.00207
3457.74	0.00875	0.04908	-0.01182	-0.00422
3459.67	0.00939	0.04878	-0.01208	-0.00741
3461.6	0.01147	0.04827	-0.01137	-0.00942
3463.53	0.01303	0.046	-0.01184	-0.01019
3465.45	0.01382	0.04284	-0.01204	-0.01039
3467.38	0.01372	0.04133	-0.01024	-0.0101
3469.31	0.012	0.03988	-0.00803	-0.00851
3471.24	0.01035	0.03913	-0.00601	-0.00624
3473.17	0.00901	0.04094	-0.00328	-0.00422
3475.1	0.00755	0.04278	-0.000489975	-0.00242
3477.03	0.00639	0.04452	0.00308	-0.000360445
3478.95	0.00533	0.04506	0.00581	0.000960298
3480.88	0.00482	0.04521	0.00692	0.00165
3482.81	0.00539	0.04656	0.00754	0.00264
3484.74	0.00604	0.04901	0.00913	0.00323
3486.67	0.00634	0.05138	0.01102	0.00343
3488.6	0.00696	0.05335	0.01218	0.00239
3490.53	0.00634	0.05548	0.01316	0.000627284
3492.45	0.00441	0.05649	0.01355	-0.000481598
3494.38	0.00369	0.05631	0.01351	-0.00235
3496.31	0.00432	0.05591	0.01274	-0.00486
3498.24	0.00481	0.05559	0.01223	-0.00597
3500.17	0.00607	0.0543	0.01149	-0.00605
3502.09	0.00671	0.05259	0.00963	-0.00595
3504.02	0.00609	0.05085	0.00704	-0.00642
3505.95	0.00548	0.04795	0.00503	-0.00708
3507.88	0.00496	0.04413	0.0031	-0.007
3509.81	0.0046	0.03987	2.79734e-05	-0.00731
3511.74	0.00507	0.03694	-0.00226	-0.00779
3513.67	0.00487	0.03661	-0.00258	-0.00833
3515.59	0.00383	0.03655	-0.00224	-0.00888
3517.52	0.00342	0.03748	-0.00117	-0.00869
3519.45	0.00417	0.03861	-0.000508274	-0.00748
3521.38	0.00498	0.03818	-0.000986324	-0.00654
3523.31	0.00474	0.03778	-0.00118	-0.00618
3525.24	0.0035	0.03731	-0.00106	-0.00644
3527.17	0.00281	0.03809	-0.000725793	-0.00653
3529.09	0.00304	0.03965	0.00038044	-0.00548
3531.02	0.00287	0.0408	0.00253	-0.00511
3532.95	0.00198	0.04084	0.00293	-0.00467
3534.88	0.00117	0.04014	0.00156	-0.00447
3536.81	0.00039402	0.0386	0.000333207	-0.00524
3538.74	0.000605613	0.03747	-0.000104467	-0.00601
3540.66	0.0023	0.03731	-0.000201806	-0.00707
3542.59	0.00357	0.0362	-0.00156	-0.00784
3544.52	0.00374	0.03529	-0.00255	-0.00626
3546.45	0.00354	0.03464	-0.00241	-0.00343
3548.38	0.0021	0.03434	-0.00259	-0.00224
3550.31	0.000222049	0.03334	-0.00316	-0.00316
3552.24	0.000261379	0.03196	-0.00226	-0.0052
3554.16	0.00152	0.03112	-0.00162	-0.00751
3556.09	0.00267	0.03091	-0.00275	-0.00776
3558.02	0.00332	0.03275	-0.00315	-0.00653
3559.95	0.00304	0.03517	-0.00204	-0.00509
3561.88	0.0029	0.03636	-0.000819676	-0.00295
3563.81	0.00304	0.03641	-3.91596e-05	-0.00175
3565.74	0.00322	0.03534	-0.00028798	-0.0019
3567.66	0.0031	0.03348	-0.000791494	-0.0023
3569.59	0.00201	0.03204	0.000396412	-0.00255
3571.52	0.00143	0.03203	0.0026	-0.00198
3573.45	0.00243	0.03175	0.00365	-0.000578309
3575.38	0.00419	0.0303	0.00377	0.000792129
3577.31	0.00551	0.02848	0.00366	0.000958374
3579.23	0.00633	0.02743	0.00244	0.000143127
3581.16	0.00763	0.02617	0.00128	-0.00148
3583.09	0.0091	0.02587	0.00217	-0.00411
3585.02	0.00954	0.02697	0.00327	-0.00567
3586.95	0.00923	0.02652	0.00295	-0.00553
3588.88	0.00844	0.025	0.00277	-0.00555
3590.8	0.00777	0.02494	0.004	-0.0058
3592.73	0.00704	0.02501	0.00449	-0.00749
3594.66	0.00608	0.02503	0.00392	-0.00931
3596.59	0.00598	0.02434	0.00362	-0.01017
3598.52	0.00559	0.02396	0.004	-0.01084
3600.45	0.0033	0.02384	0.00331	-0.01079
3602.38	0.00075777	0.02358	0.00158	-0.00886
3604.3	-0.001	0.02364	0.00151	-0.00604
3606.23	-0.00299	0.02382	0.00319	-0.00306
3608.16	-0.00502	0.02288	0.00392	-0.00208
3610.09	-0.00658	0.02095	0.00372	-0.00323
3612.02	-0.00717	0.01888	0.00328	-0.00357
3613.95	-0.00677	0.01679	0.00311	-0.00289
3615.88	-0.00651	0.01481	0.00227	-0.00277
3617.8	-0.00615	0.01365	0.000696681	-0.00238
3619.73	-0.00493	0.01239	-0.000795858	-0.0023
3621.66	-0.00327	0.01225	-0.00147	-0.00209
3623.59	-0.00229	0.01331	-0.00121	-0.000789173
3625.52	-0.0016	0.01364	-0.00201	-0.000280014
3627.45	-0.00036442	0.01256	-0.00147	-0.00101
3629.37	0.00118	0.01177	9.33611e-05	-0.00134
3631.3	0.00307	0.01092	3.3198e-05	-0.000389689
3633.23	0.0063	0.01024	0.000173451	-0.000408133
3635.16	0.01015	0.00988	0.000377866	-0.00138
3637.09	0.01335	0.00997	0.000439317	-0.00275
3639.02	0.01541	0.01024	0.00126	-0.00376
3640.95	0.01664	0.0115	0.0036	-0.00311
3642.87	0.01829	0.01287	0.00659	-0.00261
3644.8	0.01898	0.01369	0.00912	-0.00375
3646.73	0.01915	0.01389	0.01078	-0.00487
3648.66	0.01893	0.01366	0.01108	-0.00393
3650.59	0.01824	0.01215	0.01149	-0.00223
3652.52	0.01707	0.01101	0.01237	-0.00149
3654.44	0.01623	0.00933	0.01011	-0.00274
3656.37	0.01612	0.0083	0.00762	-0.00369
3658.3	0.01516	0.00741	0.00569	-0.00394
3660.23	0.01316	0.00692	0.0033	-0.00374
3662.16	0.01045	0.00721	9.8428e-05	-0.00369
3664.09	0.00711	0.00748	-0.00256	-0.00351
3666.01	0.00477	0.00692	-0.00437	-0.00228
3667.94	0.00328	0.00603	-0.00609	-0.000613383
3669.87	0.002	0.00491	-0.00848	0.000659109
3671.8	0.00121	0.00263	-0.01129	0.000304103
3673.73	0.000689318	0.000721718	-0.01248	-0.000234338
3675.66	0.000367093	-4.56423e-05	-0.01427	0.000365257
3677.59	0.000129039	0.00109	-0.01677	0.000731822
3679.51	0.0002029	0.00288	-0.01836	0.000229568
3681.44	-0.000234907	0.003	-0.01873	8.30833e-05
3683.37	-0.0012	0.00354	-0.01692	-0.000125186
3685.3	-0.00216	0.00437	-0.01385	0.00102
3687.23	-0.00297	0.00526	-0.01211	0.00369
3689.16	-0.00248	0.00657	-0.01031	0.00465
3691.09	-0.00243	0.00758	-0.00821	0.00301
3693.01	-0.00249	0.00786	-0.00683	0.00275
3694.94	-0.00295	0.00779	-0.00681	0.00446
3696.87	-0.0029	0.00743	-0.00598	0.00462
3698.8	-0.00157	0.00793	-0.00412	0.00489
3700.73	-0.000255254	0.00783	-0.00422	0.00428
3702.66	0.00115	0.00832	-0.00411	0.0032
3704.58	0.00181	0.00894	-0.00374	0.00355
3706.51	0.00226	0.00935	-0.00399	0.00484
3708.44	0.00298	0.0097	-0.00402	0.00593
3710.37	0.0024	0.00966	-0.00361	0.00738
3712.3	0.00139	0.00968	-0.00161	0.00901
3714.23	0.0018	0.00863	0.00116	0.00985
3716.16	0.00235	0.0078	0.00364	0.01001
3718.08	0.00214	0.00716	0.0057	0.00957
3720.01	0.00269	0.00676	0.00606	0.00795
3721.94	0.00408	0.0075	0.00583	0.00547
3723.87	0.00399	0.00923	0.00636	0.00341
3725.8	0.00403	0.01073	0.00724	0.00233
3727.73	0.0044	0.01035	0.00689	0.00225
3729.66	0.00402	0.00926	0.00503	0.00346
3731.58	0.00274	0.00772	0.00294	0.00547
3733.51	0.00183	0.00713	0.000527882	0.0056
3735.44	0.00217	0.00746	-0.000612004	0.00354
3737.37	0.00124	0.00737	-0.0019	0.00247
3739.3	-0.000409204	0.00725	-0.00327	0.00415
3741.22	-0.00156	0.00842	-0.00481	0.0063
3743.15	-0.00188	0.00925	-0.00618	0.00723
3745.08	-0.00116	0.00791	-0.00706	0.00827
3747.01	-0.00105	0.00697	-0.00774	0.00823
3748.94	-0.00145	0.00773	-0.00769	0.00836
3750.87	-0.00202	0.0085	-0.00644	0.01015
3752.8	-0.00266	0.00946	-0.00506	0.01162
3754.72	-0.00359	0.01088	-0.00365	0.01208
3756.65	-0.00494	0.01087	-0.00308	0.01165
3758.58	-0.00531	0.00989	-0.00197	0.01062
3760.51	-0.00429	0.0078	-0.00119	0.00969
3762.44	-0.00329	0.00699	-0.00115	0.00844
3764.37	-0.00187	0.00653	-0.000628118	0.00624
3766.3	-0.00029675	0.00518	-0.000152593	0.00327
3768.22	0.000848069	0.00506	0.000759887	0.000984465
3770.15	0.00156	0.00589	0.000874248	5.64993e-05
3772.08	0.00321	0.00639	-0.00048792	-0.00014341
3774.01	0.00493	0.00396	-0.00203	3.90565e-05
3775.94	0.00571	0.000741711	-0.00247	-0.000657386
3777.87	0.00653	-0.00028477	-0.00275	-0.002
3779.8	0.00712	0.00063296	-0.00409	-0.00264
3781.72	0.00706	0.00193	-0.00489	-0.00177
3783.65	0.00649	0.00423	-0.00473	0.000963331
3785.58	0.0065	0.00615	-0.00416	0.00498
3787.51	0.0074	0.00751	-0.00442	0.00797
3789.44	0.00822	0.00807	-0.00427	0.00983
3791.36	0.00858	0.00883	-0.00255	0.0108
3793.29	0.00777	0.01073	-0.0013	0.01237
3795.22	0.00693	0.01179	-0.00127	0.01448
3797.15	0.00613	0.01235	-0.00163	0.01552
3799.08	0.00482	0.01424	-0.00207	0.01492
3801.01	0.00369	0.01523	-0.00352	0.0135
3802.94	0.00352	0.01378	-0.00557	0.01246
3804.86	0.00333	0.01188	-0.00745	0.01208
3806.79	0.00294	0.01084	-0.00878	0.01225
3808.72	0.00296	0.01037	-0.00858	0.01246
3810.65	0.00238	0.01055	-0.00625	0.01136
3812.58	0.000550508	0.01087	-0.00469	0.00919
3814.51	-0.00123	0.01161	-0.00447	0.00729
3816.44	-0.00137	0.01043	-0.00541	0.00434
3818.36	-0.000313163	0.0084	-0.00526	0.00226
3820.29	0.000410756	0.00568	-0.00471	0.0023
3822.22	0.0012	0.00317	-0.00655	0.00277
3824.15	0.00206	0.0026	-0.0096	0.00378
3826.08	0.00259	0.00263	-0.01171	0.00546
3828.01	0.00333	0.00145	-0.01296	0.00622
3829.93	0.00325	-0.00128	-0.01391	0.00666
3831.86	0.00357	-0.00265	-0.01467	0.00717
3833.79	0.00459	-0.000964054	-0.01472	0.00639
3835.72	0.00612	0.00211	-0.01353	0.00546
3837.65	0.00821	0.00494	-0.01208	0.00559
3839.58	0.00931	0.00711	-0.01129	0.00661
3841.51	0.0084	0.0091	-0.01031	0.00585
3843.43	0.00569	0.0121	-0.00787	0.0033
3845.36	0.00411	0.01561	-0.00452	0.000512545
3847.29	0.00393	0.01733	-0.0021	-0.00137
3849.22	0.0026	0.01757	-0.000455803	-0.00298
3851.15	0.0011	0.01839	-0.000239265	-0.00465
3853.08	-0.000252007	0.02009	-0.000358372	-0.00559
3855.01	-0.00223	0.02195	0.00153	-0.00671
3856.93	-0.00445	0.0238	0.00411	-0.00768
3858.86	-0.00607	0.02366	0.00409	-0.00822
3860.79	-0.00716	0.02163	0.00321	-0.00795
3862.72	-0.00673	0.01962	0.00243	-0.00769
3864.65	-0.00514	0.01793	0.00253	-0.00443
3866.58	-0.00412	0.01527	0.00189	0.000346773
3868.5	-0.00301	0.01118	9.35201e-05	0.00414
3870.43	-0.00193	0.00725	-0.00134	0.00695
3872.36	-0.00118	0.00396	-0.0033	0.00944
3874.29	-0.00105	-0.000215812	-0.00697	0.0113
3876.22	-0.00072507	-0.00411	-0.00977	0.01273
3878.15	0.0021	-0.00523	-0.01135	0.01378
3880.07	0.005	-0.00536	-0.01293	0.01505
3882	0.00584	-0.00629	-0.01395	0.01651
3883.93	0.00512	-0.00654	-0.01365	0.01799
3885.86	0.00283	-0.00585	-0.01241	0.01883
3887.79	-2.07829e-05	-0.00459	-0.01061	0.01874
3889.72	-0.00143	-0.00333	-0.00843	0.01794
3891.65	-0.00104	-0.00269	-0.00748	0.01579
3893.57	-0.00135	-0.00104	-0.00738	0.01396
3895.5	-0.00315	0.000752312	-0.00771	0.0129
3897.43	-0.00355	0.00296	-0.00881	0.01315
3899.36	-0.00371	0.00487	-0.00945	0.01406
3901.29	-0.00509	0.00696	-0.00839	0.01373
3903.22	-0.00638	0.00806	-0.0074	0.01294
3905.14	-0.00685	0.00759	-0.00703	0.01224
3907.07	-0.00757	0.00831	-0.00564	0.0122
3909	-0.00645	0.01121	-0.0038	0.01182
3910.93	-0.00357	0.01302	-0.00194	0.0112
3912.86	-0.00248	0.01401	-0.000806702	0.01007
3914.79	-0.00217	0.0144	-0.000598895	0.00904
3916.72	-0.00188	0.01412	-0.00133	0.00778
3918.64	-0.0019	0.01399	-0.00323	0.00707
3920.57	-0.000693861	0.01327	-0.00468	0.00658
3922.5	0.00129	0.01227	-0.00444	0.00559
3924.43	0.00213	0.01159	-0.00422	0.00541
3926.36	0.000821721	0.01215	-0.00365	0.00643
3928.29	-0.00099243	0.01311	-0.00264	0.00678
3930.22	-0.00191	0.01442	-0.000979425	0.00735
3932.14	-0.00124	0.01555	0.000609129	0.0091
3934.07	0.000281182	0.01516	0.00126	0.01108
3936	0.00142	0.01404	0.00151	0.01217
3937.93	0.002	0.01361	0.00122	0.01225
3939.86	0.00189	0.01474	0.000621242	0.01302
3941.79	0.00166	0.01581	-7.55644e-05	0.01441
3943.71	0.000771931	0.01532	-0.000489234	0.01602
3945.64	-0.000880066	0.01358	9.20225e-05	0.01682
3947.57	-0.00268	0.01239	0.000833262	0.01706
3949.5	-0.00385	0.01172	0.000755813	0.01681
3951.43	-0.00413	0.01093	0.000244654	0.01644
3953.36	-0.004	0.01072	-0.00201	0.01606
3955.28	-0.00337	0.01152	-0.00427	0.01442
3957.21	-0.00306	0.01163	-0.00496	0.01313
3959.14	-0.00374	0.01169	-0.0044	0.01209
3961.07	-0.00382	0.0113	-0.00372	0.01062
3963	-0.0037	0.01033	-0.00383	0.00903
3964.93	-0.00326	0.0103	-0.00378	0.00761
3966.86	-0.00255	0.01041	-0.00309	0.00573
3968.78	-0.00235	0.00954	-0.00281	0.00356
3970.71	-0.00191	0.00875	-0.00364	0.00169
3972.64	-0.0013	0.00818	-0.00406	0.000771212
3974.57	-0.000776556	0.00614	-0.00539	0.00106
3976.5	-0.00121	0.0043	-0.00633	0.00288
3978.43	0.000769704	0.00139	-0.00645	0.00478
3980.36	0.00192	0.000995593	-0.00623	0.00253
3982.28	0.00233	0.00165	-0.00538	0.000926687
3984.21	0.000825852	0.000121178	-0.00238	0.00199
3986.14	-0.000231315	0.000395366	-0.00509	0.00262
3988.07	-0.002	-0.0042	-0.01334	0.00625
3990	-0.00307	-0.00383	-0.0148	0.01433
3991.93	-0.00371	-0.0027	-0.01165	0.02055
3993.85	-0.00783	0.00111	-0.00849	0.02944
3995.78	-0.01314	0.00597	-0.00237	0.03142
3997.71	0.00106	0.0126	0.00273	0.02259
3999.64	0.01674	0.01508	0.00695	0.01381
4001.57	0	0	0	0

## Sheet: Fig.1C
X	Y
Wavenumber	Background	SiO2-SO2-Light-12h	DBC-SiO2-SO2-Light-12h
649.893	0.01711	-0.01722	0.07315
651.822	0.01482	-0.00859	0.09316
653.75	0.00995	-0.00914	0.10053
655.679	0.00775	0.00794	0.07371
657.607	0.02908	0.02863	0.06466
659.536	0.02537	0.0333	0.07503
661.464	0.00486	0.03969	0.06239
663.393	0.00059032	0.03116	0.06051
665.321	0.00271	0.00348	0.06429
667.25	0.00129	0.01577	0.06612
669.178	-0.000186604	0.01328	0.071
671.106	-0.00197	0.02281	0.07108
673.035	0.00924	0.0176	0.08102
674.963	0.01847	-0.00946	0.0761
676.892	0.00806	-0.01095	0.06825
678.82	-0.01186	-0.01232	0.06014
680.749	-0.01518	-0.01042	0.05375
682.677	-0.01113	0.01114	0.04858
684.606	-0.00434	0.03268	0.0576
686.534	-0.0048	0.01565	0.04995
688.463	-0.01184	-0.00297	0.03077
690.391	-0.00218	-0.00257	0.04164
692.32	0.01545	-0.0056	0.06266
694.248	0.00578	0.00227	0.06989
696.177	-0.00224	0.00899	0.0623
698.105	0.00721	-0.000480344	0.06088
700.033	0.00615	-0.01058	0.05384
701.962	-0.00478	0.00211	0.04616
703.89	-0.01851	0.0106	0.03947
705.819	-0.01891	-0.00904	0.03628
707.747	-0.01555	-0.0292	0.04329
709.676	-0.01608	-0.02857	0.05448
711.604	-0.01499	-0.02232	0.05588
713.533	-0.00702	-0.01375	0.0531
715.461	-0.00972	-0.01103	0.05322
717.39	-0.01485	-0.00544	0.0438
719.318	-0.00395	-0.01016	0.04172
721.247	0.000836379	-0.00478	0.04388
723.175	-0.00515	0.000269132	0.04647
725.104	-0.0076	0.00861	0.04033
727.032	-0.00307	0.00966	0.03492
728.96	-0.00044645	-0.00962	0.04389
730.889	-0.00436	-0.00952	0.05448
732.817	0.000998681	-0.00185	0.06162
734.746	0.00501	-0.0051	0.0566
736.674	0.00812	-0.00791	0.0554
738.603	0.00354	0.00114	0.0512
740.531	-0.00484	0.00787	0.04779
742.46	-0.01107	0.00322	0.04882
744.388	-0.00654	0.00202	0.05344
746.317	-0.00568	0.00375	0.04931
748.245	-0.00882	-0.00171	0.04846
750.174	-0.0062	-0.00234	0.0526
752.102	-0.0022	0.00397	0.05713
754.03	-0.00405	-0.000309428	0.05808
755.959	-0.0045	-0.00866	0.04977
757.888	-0.00221	-0.00445	0.04953
759.816	0.00221	0.00406	0.05773
761.744	-0.000525982	0.00432	0.05559
763.673	-0.00289	0.000465849	0.04982
765.601	-0.00101	0.00233	0.05402
767.53	0.00115	-0.00254	0.06209
769.458	-0.00398	-0.0067	0.06311
771.387	-0.00459	-0.00313	0.05637
773.315	-0.00524	-0.00252	0.05138
775.244	-0.0086	-0.0072	0.04575
777.172	-0.00593	0.00363	0.05069
779.101	-0.00282	0.00611	0.05966
781.029	-0.00186	-0.00447	0.06026
782.957	-0.00302	-0.00807	0.05086
784.886	-0.0048	-0.00788	0.04698
786.814	-0.0038	-0.00653	0.04898
788.743	0.00433	-0.000686789	0.04849
790.671	0.00665	-0.000170806	0.04357
792.6	0.00061109	-0.000833812	0.0383
794.528	-0.00107	-0.00566	0.03891
796.457	0.00264	-0.00865	0.04389
798.385	0.00701	-0.00249	0.04897
800.314	0.0103	0.00761	0.04557
802.242	0.00559	0.01493	0.03691
804.171	-0.00352	0.000988817	0.03214
806.099	-0.00491	-0.01638	0.03221
808.028	-0.00531	-0.01677	0.03218
809.956	-0.0071	-0.00152	0.03266
811.885	-0.01513	0.00315	0.02402
813.813	-0.0116	-0.01063	0.0181
815.741	-0.01586	-0.00906	0.01177
817.67	-0.01168	0.00334	0.01854
819.598	0.00512	0.00374	0.03676
821.527	0.00189	0.00274	0.04704
823.455	0.00195	0.00782	0.03595
825.384	0.00596	0.00248	0.02709
827.312	-0.00243	0.00252	0.03218
829.241	-0.01484	0.01306	0.03067
831.169	-0.01254	0.00801	0.03088
833.098	-0.00569	0.00129	0.03844
835.026	-0.00221	0.00337	0.04407
836.955	-0.00175	0.00466	0.04379
838.883	0.000410559	0.00746	0.0366
840.812	0.00375	0.00809	0.03919
842.74	0.00193	0.00373	0.04242
844.668	-0.00209	8.36052e-05	0.04392
846.597	-0.00299	0.00553	0.05058
848.525	0.000892985	0.00868	0.0528
850.454	0.000633388	0.00678	0.05111
852.382	0.000461272	0.00452	0.04951
854.311	0.000343205	0.00604	0.04784
856.239	-0.00146	0.01125	0.04532
858.168	-0.00178	0.01477	0.04579
860.096	-0.00122	0.00549	0.04947
862.025	0.000298508	0.00156	0.05237
863.953	0.00108	0.00671	0.05248
865.882	0.000113598	0.00693	0.05084
867.81	-0.00242	0.000666505	0.04923
869.739	-0.00629	0.00513	0.04797
871.667	-0.00898	0.01188	0.04421
873.596	-0.00595	0.01105	0.04744
875.524	-0.00115	0.01092	0.05188
877.452	0.00195	0.00761	0.05273
879.381	0.00203	0.00599	0.05052
881.309	0.00186	0.0119	0.04713
883.238	0.00359	0.01671	0.04879
885.166	0.00487	0.01731	0.05113
887.095	0.00169	0.01123	0.05394
889.023	-0.000469421	0.00895	0.05545
890.952	0.000825424	0.00788	0.05241
892.88	0.000664282	0.00917	0.04877
894.809	0.00156	0.01166	0.04749
896.737	0.00131	0.00949	0.0487
898.665	-0.00135	0.0096	0.04887
900.594	0.00113	0.0134	0.04954
902.523	0.000854904	0.01235	0.04889
904.451	0.000388637	0.01064	0.04873
906.379	-0.000650431	0.01085	0.04884
908.308	-0.00178	0.00687	0.04706
910.236	-0.00316	0.00577	0.04607
912.165	-0.000902527	0.00764	0.04614
914.093	0.00107	0.00722	0.04815
916.022	0.00121	0.0085	0.05043
917.95	-0.000778515	0.00687	0.05065
919.879	-0.000656585	0.00128	0.04966
921.807	0.00184	0.0013	0.05084
923.736	0.00259	0.0041	0.05259
925.664	0.0016	0.00667	0.05281
927.592	-0.00177	0.00674	0.04856
929.521	-0.000713154	0.00792	0.04753
931.449	0.00167	0.00699	0.05048
933.378	-0.000471374	0.00415	0.0524
935.306	-0.00122	0.00305	0.05116
937.235	-0.000880935	0.01206	0.04694
939.163	-9.90263e-05	0.01799	0.04598
941.092	0.00137	0.01415	0.04774
943.02	-0.00165	0.00908	0.04912
944.949	-0.00462	0.00755	0.04836
946.877	-0.00344	0.0088	0.04958
948.806	-0.00221	0.00604	0.05252
950.734	-0.00317	0.00487	0.05053
952.663	-0.00275	0.00547	0.04988
954.591	-0.00116	0.00477	0.05387
956.519	0.000419282	0.00361	0.05599
958.448	-0.000191737	0.00297	0.05453
960.376	-0.00269	0.00604	0.05404
962.305	-0.00355	0.00718	0.0553
964.233	-0.00368	0.006	0.05578
966.162	-0.00292	0.00688	0.05613
968.09	-0.00178	0.00167	0.06027
970.019	0.00124	-0.00106	0.06628
971.947	0.000696439	-0.00163	0.06696
973.876	-0.00248	-0.000132052	0.06673
975.804	-0.000445623	0.00126	0.07001
977.733	0.00131	0.00411	0.07467
979.661	6.2429e-05	0.00209	0.08054
981.59	-0.00112	-0.00064699	0.08389
983.518	-0.00204	-0.00382	0.08271
985.447	-9.53162e-05	-0.00482	0.07673
987.375	0.000788211	-0.00446	0.07237
989.303	-0.000784667	-0.00345	0.07047
991.232	-0.000879348	-0.000741172	0.07293
993.16	-3.64459e-05	0.000855867	0.07605
995.089	0.000589059	0.000683629	0.079
997.017	0.000933228	-0.00196	0.08302
998.946	0.000308919	-0.0015	0.08592
1000.87	0.000160796	0.000367745	0.08688
1002.8	0.00115	-0.00166	0.08736
1004.73	0.000473312	-0.00302	0.08929
1006.66	-0.00151	-0.000343067	0.09128
1008.59	-0.00223	0.000985563	0.09344
1010.52	-0.00179	0.000895143	0.09652
1012.45	-0.00103	0.00129	0.10074
1014.37	-0.00188	0.00164	0.10248
1016.3	-0.00568	0.00363	0.10312
1018.23	-0.00544	0.00545	0.10656
1020.16	-0.00173	0.00183	0.1098
1022.09	3.68135e-05	-0.00175	0.11275
1024.02	0.000384757	-0.000237307	0.11619
1025.94	0.000372387	0.00492	0.11853
1027.87	-0.000283104	0.0056	0.11963
1029.8	0.000926919	0.00471	0.12273
1031.73	0.00325	0.00348	0.1285
1033.66	0.000591315	0.00553	0.13075
1035.59	-0.00112	0.0054	0.13428
1037.52	0.00168	0.00241	0.14274
1039.44	0.00394	0.00211	0.14824
1041.37	0.00529	0.00491	0.15108
1043.3	0.00253	0.00369	0.15275
1045.23	0.00133	0.00238	0.1525
1047.16	0.000146013	0.00505	0.15798
1049.09	-0.00212	0.00852	0.16117
1051.01	-0.002	0.00838	0.16258
1052.94	-0.00434	0.00701	0.16634
1054.87	-0.00594	0.00798	0.16807
1056.8	-0.00309	0.00866	0.17173
1058.73	-0.00146	0.00798	0.17707
1060.66	-0.00319	0.00854	0.18038
1062.59	-0.00206	0.00963	0.18211
1064.51	0.00136	0.00766	0.18798
1066.44	0.00262	0.0059	0.19202
1068.37	0.000476331	0.0054	0.19433
1070.3	0.00176	0.00504	0.19722
1072.23	-0.000388389	0.00564	0.19279
1074.16	-0.00297	0.00796	0.19109
1076.08	-0.0038	0.01101	0.19523
1078.01	-0.0015	0.01142	0.19633
1079.94	-0.00735	0.01024	0.19122
1081.87	-0.00636	0.00911	0.18712
1083.8	-0.0003772	0.00925	0.19256
1085.73	0.00184	0.0082	0.20127
1087.65	0.000114261	0.00801	0.20192
1089.58	-0.00524	0.00794	0.19417
1091.51	-0.00745	0.00924	0.18837
1093.44	-0.00153	0.01022	0.19658
1095.37	0.00138	0.00976	0.20287
1097.3	-0.00196	0.0095	0.19799
1099.23	-0.00605	0.01173	0.19596
1101.15	-0.00376	0.01202	0.18987
1103.08	0.000416562	0.00903	0.18429
1105.01	0.0054	0.00845	0.18235
1106.94	0.00406	0.01037	0.18129
1108.87	0.00138	0.01187	0.17881
1110.8	0.00322	0.01193	0.17316
1112.72	0.0023	0.00979	0.16662
1114.65	0.000969789	0.00974	0.15792
1116.58	-0.000885432	0.01018	0.15313
1118.51	-0.00129	0.01111	0.14895
1120.44	-0.00119	0.01289	0.14698
1122.37	-0.000894426	0.01224	0.14614
1124.3	-0.000792638	0.01039	0.13927
1126.22	0.00151	0.00988	0.13566
1128.15	0.00243	0.01009	0.13099
1130.08	0.00126	0.00948	0.12423
1132.01	0.000489599	0.01022	0.12069
1133.94	0.00254	0.01008	0.11633
1135.87	0.00452	0.00976	0.11548
1137.8	0.00234	0.01155	0.10726
1139.72	0.000896007	0.01107	0.09781
1141.65	0.00198	0.0089	0.09186
1143.58	1.69318e-05	0.00768	0.0856
1145.51	-0.00191	0.00876	0.08036
1147.44	-0.00183	0.00893	0.07511
1149.37	-0.00077319	0.00805	0.06961
1151.3	0.00115	0.00731	0.06569
1153.22	0.00292	0.00823	0.06141
1155.15	0.000949532	0.00817	0.05518
1157.08	0.0021	0.00732	0.0526
1159.01	0.00502	0.00343	0.05171
1160.94	0.00288	0.00365	0.04602
1162.87	0.00114	0.00669	0.04331
1164.79	0.00115	0.00624	0.04023
1166.72	0.00176	0.00514	0.03597
1168.65	0.00063727	0.0063	0.03465
1170.58	-0.000130032	0.00547	0.03511
1172.51	-0.00117	0.00539	0.0296
1174.44	-0.00293	0.00685	0.02563
1176.37	-0.0039	0.00498	0.02724
1178.29	-0.00138	0.00116	0.02474
1180.22	-0.000650696	0.00308	0.01861
1182.15	-0.00479	0.00625	0.01625
1184.08	-0.00293	0.00523	0.01666
1186.01	0.000778087	0.00333	0.01816
1187.94	0.000985829	0.002	0.02018
1189.86	0.00208	0.000194043	0.0224
1191.79	0.00527	0.000507811	0.02408
1193.72	0.00536	0.00171	0.02314
1195.65	0.000158343	0.00256	0.01843
1197.58	-0.00253	0.00398	0.01795
1199.51	0.000194076	0.00279	0.01894
1201.43	0.00383	0.00188	0.01785
1203.36	0.00175	0.00348	0.01392
1205.29	-0.00295	0.00236	0.01347
1207.22	-0.00103	0.00197	0.01627
1209.15	0.00166	0.00184	0.0152
1211.08	-0.00188	0.000169878	0.00908
1213.01	-0.00198	0.000657247	0.00864
1214.93	0.00129	0.0033	0.0143
1216.86	0.00338	0.00317	0.01836
1218.79	-8.4848e-05	-0.000717686	0.01733
1220.72	-0.00223	-0.000926367	0.01386
1222.65	-0.000564866	0.000685952	0.01386
1224.58	0.0012	0.00233	0.01291
1226.51	0.00227	0.00254	0.01265
1228.43	-0.000544051	0.000700455	0.0118
1230.36	-0.00231	-0.00144	0.00991
1232.29	-0.00283	0.000292042	0.0101
1234.22	-0.00321	0.000917721	0.01144
1236.15	-0.000931888	-0.00117	0.01259
1238.08	-0.00119	-0.0026	0.01197
1240	-0.00039597	0.000144124	0.01391
1241.93	0.000467375	0.00102	0.01423
1243.86	0.000711805	0.000788643	0.01384
1245.79	0.0023	5.91483e-05	0.01489
1247.72	0.002	-0.00136	0.01503
1249.65	0.00092081	0.000917888	0.01396
1251.58	0.00184	0.00104	0.01566
1253.5	0.000310577	-0.00163	0.01566
1255.43	-0.00232	-0.0043	0.01379
1257.36	-0.00175	-0.00229	0.01228
1259.29	0.000944817	-0.00106	0.01563
1261.22	0.00152	0.00109	0.01831
1263.15	0.00195	0.00258	0.01441
1265.07	0.000931933	0.00336	0.01045
1267	-0.00056523	-0.00262	0.01349
1268.93	-0.00266	-0.00838	0.01694
1270.86	-0.000648942	-0.00581	0.01527
1272.79	0.00234	-0.00755	0.01389
1274.72	0.00246	-0.00852	0.01282
1276.64	0.00166	-0.00239	0.01238
1278.57	0.000697767	-0.000221875	0.01089
1280.5	0.00181	-0.00329	0.01448
1282.43	0.00304	-0.00275	0.01575
1284.36	0.00215	-4.92344e-05	0.01349
1286.29	-0.000748747	0.00454	0.00909
1288.22	-0.00313	0.00604	0.00987
1290.14	-0.00576	-0.00441	0.01349
1292.07	-0.00457	-0.00832	0.0112
1294	0.000364893	-0.01229	0.00836
1295.93	0.00536	-0.00937	0.01219
1297.86	0.00317	0.00348	0.01517
1299.79	-0.00167	0.01195	0.0158
1301.71	-0.00295	0.00749	0.01479
1303.64	0.0032	0.00805	0.01825
1305.57	0.00124	0.00366	0.019
1307.5	-0.00524	0.00217	0.0109
1309.43	-0.01176	0.0019	0.00363
1311.36	-0.01132	-0.00252	0.00188
1313.29	-0.0053	0.000125928	0.00552
1315.21	-0.00978	0.00507	0.00684
1317.14	-0.00963	0.00101	0.0096
1319.07	-0.00165	0.00181	0.0131
1321	-0.00106	0.00106	0.01555
1322.93	-0.0053	-0.00145	0.01665
1324.86	-0.00379	0.0076	0.01416
1326.79	0.00301	0.00931	0.01387
1328.71	0.00426	0.00949	0.0158
1330.64	0.00255	0.00612	0.01358
1332.57	-0.00112	0.00106	0.01113
1334.5	-0.00865	0.00187	0.01244
1336.43	-0.00144	0.01942	0.02265
1338.36	0.00153	0.02147	0.02044
1340.28	-0.01503	0.01919	0.00445
1342.21	-0.01216	0.03569	0.00969
1344.14	0.00899	0.04971	0.02506
1346.07	0.0112	0.03303	0.02916
1348	-0.0005236	0.01035	0.02223
1349.93	-0.00788	-0.00139	0.01471
1351.86	-0.00481	-0.01011	0.01653
1353.78	-0.00896	0.02477	0.01546
1355.71	-0.01022	0.05101	0.01392
1357.64	0.00353	0.01869	0.01525
1359.57	0.01186	0.00406	0.01603
1361.5	0.01035	0.02332	0.01426
1363.43	0.00188	0.01588	0.01525
1365.35	-0.00594	0.000423626	0.01834
1367.28	-0.01456	-0.000627536	0.01868
1369.21	-0.01394	0.0068	0.01941
1371.14	-0.00497	-0.00155	0.01358
1373.07	0.00263	-0.03203	0.01713
1375	0.00512	-0.03133	0.02183
1376.92	-0.000486069	0.00806	0.01941
1378.85	-0.00195	0.00721	0.01957
1380.78	-0.0002181	-0.00334	0.01591
1382.71	-0.00248	-0.000590941	0.01492
1384.64	-0.00418	0.01661	0.01642
1386.57	-0.00691	0.01629	0.01401
1388.5	-0.000262442	0.01045	0.02164
1390.42	0.00127	0.00326	0.02865
1392.35	0.000231105	0.00808	0.02394
1394.28	-0.00409	0.01173	0.01901
1396.21	0.000512157	-0.00272	0.02303
1398.14	-0.00266	-0.00684	0.02914
1400.07	-0.00282	0.01359	0.03102
1401.99	-0.00126	0.00803	0.02719
1403.92	-0.00343	0.00699	0.02502
1405.85	-0.00283	0.01785	0.02441
1407.78	-0.00463	0.03038	0.0267
1409.71	-0.00541	0.02908	0.0255
1411.64	0.000164243	0.01466	0.03192
1413.57	0.00389	0.00982	0.03657
1415.49	0.000881199	0.00934	0.0355
1417.42	-0.00336	0.01065	0.03454
1419.35	-0.00469	0.00702	0.03059
1421.28	0.00332	0.00702	0.03331
1423.21	0.00791	0.01303	0.03773
1425.14	0.00157	0.00859	0.03529
1427.07	-0.00561	0.0022	0.03552
1428.99	-0.0081	-0.000344457	0.03492
1430.92	-0.005	-0.00335	0.03101
1432.85	0.00138	-0.00284	0.03201
1434.78	-0.00296	0.0024	0.02853
1436.71	-0.00744	-0.00183	0.02698
1438.64	-0.00307	-0.00158	0.02979
1440.57	0.000885415	-0.000505464	0.03369
1442.49	0.00112	0.00717	0.03192
1444.42	-0.00288	0.01759	0.03081
1446.35	-0.0033	0.01785	0.03605
1448.28	0.000972246	0.01381	0.04225
1450.21	0.00365	0.00557	0.04173
1452.13	0.000343106	0.00983	0.03766
1454.06	-0.00157	0.01197	0.03721
1455.99	0.000594235	0.00646	0.03309
1457.92	0.00361	0.00607	0.02936
1459.85	0.000670355	0.00555	0.02961
1461.78	-0.00357	0.00203	0.02864
1463.71	-0.00405	-0.00627	0.03149
1465.63	-0.000521846	-0.00179	0.03194
1467.56	-6.84827e-05	-0.0041	0.03214
1469.49	-0.00272	-0.00243	0.03256
1471.42	-0.00163	0.00417	0.03377
1473.35	-0.00387	0.00895	0.03584
1475.28	-0.00378	0.00437	0.03571
1477.21	0.00128	0.0044	0.03558
1479.13	0.00129	0.00163	0.03697
1481.06	-0.00144	-0.000587831	0.03637
1482.99	-0.0013	-0.00162	0.03416
1484.92	0.000922968	-0.00273	0.03436
1486.85	-0.00196	-0.00305	0.03337
1488.78	-0.00482	-0.00316	0.03015
1490.7	-0.00778	-0.000897171	0.02595
1492.63	-0.00713	-0.00146	0.02769
1494.56	0.000194872	-0.0019	0.03418
1496.49	0.0044	-0.000163055	0.03947
1498.42	0.00192	0.00117	0.03908
1500.35	-0.00107	-0.00226	0.03494
1502.28	-0.00127	-0.00618	0.03172
1504.2	0.00115	-0.00375	0.03325
1506.13	0.00159	0.00711	0.03582
1508.06	0.000969125	-0.000598187	0.0363
1509.99	0.00342	-0.00486	0.03629
1511.92	0.00524	-0.00213	0.03919
1513.85	0.00573	0.000180253	0.03882
1515.78	-0.0016	-0.00165	0.03464
1517.7	-0.0056	-0.00946	0.03435
1519.63	-0.00153	-0.01161	0.03676
1521.56	-0.000331678	-0.00185	0.03866
1523.49	-0.00158	-0.00571	0.03625
1525.42	-0.00197	-0.00936	0.03478
1527.35	-0.00347	-0.00631	0.0361
1529.27	-0.000411793	-0.0035	0.03786
1531.2	-0.000800741	-0.00351	0.03494
1533.13	-0.0058	-0.00658	0.03377
1535.06	-0.00115	-0.00659	0.03773
1536.99	0.00176	-0.00674	0.03779
1538.92	0.000131927	-0.00917	0.03603
1540.85	0.00108	-0.00735	0.03582
1542.77	-7.47108e-05	-0.00991	0.03562
1544.7	-0.00176	-0.00846	0.03484
1546.63	-0.000126421	-0.00574	0.03471
1548.56	-0.00046962	-0.00631	0.03462
1550.49	-0.00107	-0.00725	0.03597
1552.42	0.000943788	-0.00842	0.03731
1554.34	0.00163	-0.0061	0.03814
1556.27	-0.00115	-0.00403	0.0358
1558.2	-0.000815359	-0.00253	0.03444
1560.13	0.000762255	0.000131927	0.04137
1562.06	-0.00224	-0.00518	0.04054
1563.99	-0.00208	-0.0058	0.03982
1565.91	-0.00241	-0.00452	0.03851
1567.84	-0.00171	-0.00477	0.03864
1569.77	-0.00249	-0.00435	0.03873
1571.7	-0.00269	-0.00311	0.03584
1573.63	-0.00242	0.000171005	0.03447
1575.56	-0.00175	0.000979685	0.03585
1577.49	0.000818353	-0.00545	0.0379
1579.41	0.00134	-0.01035	0.03807
1581.34	-0.000314726	-0.00776	0.04027
1583.27	-0.00244	-0.00238	0.03932
1585.2	-0.00177	-0.00188	0.03785
1587.13	-0.000858978	-0.00381	0.03845
1589.06	-0.00239	-0.00644	0.03833
1590.98	-0.0032	-0.00974	0.03635
1592.91	-0.0029	-0.00881	0.03575
1594.84	-0.00386	-0.00597	0.03593
1596.77	-0.0031	-0.00191	0.03593
1598.7	2.47518e-05	0.000452681	0.03769
1600.63	0.0022	0.00179	0.041
1602.56	0.00109	-0.000357402	0.04362
1604.48	-0.00296	-0.00758	0.04112
1606.41	-0.00271	-0.00573	0.03859
1608.34	-0.00354	-0.00148	0.03542
1610.27	-0.00331	-0.00448	0.03442
1612.2	-0.00296	-0.00456	0.03387
1614.13	0.000489367	-0.00315	0.03611
1616.06	0.00281	-0.00141	0.03894
1617.98	-0.00696	-0.00123	0.03256
1619.91	-0.01073	0.000248311	0.03263
1621.84	-0.00491	-0.00475	0.03652
1623.77	-0.000284296	-0.01309	0.03713
1625.7	0.00258	-0.00919	0.03875
1627.63	0.00404	0.00169	0.04007
1629.55	0.00108	0.00243	0.04048
1631.48	-0.00331	0.00188	0.0395
1633.41	-0.00643	-0.00558	0.03929
1635.34	-0.00642	-0.01594	0.03821
1637.27	-0.00766	-0.00854	0.03604
1639.2	-0.00384	-0.00123	0.03745
1641.12	-0.00273	-0.00194	0.03867
1643.05	-0.00396	-0.0045	0.03719
1644.98	0.000852314	-0.00551	0.03453
1646.91	0.00236	-0.01142	0.0319
1648.84	-0.00556	-0.01928	0.03192
1650.77	-0.01021	-0.01629	0.02865
1652.7	-0.00888	-0.01717	0.03052
1654.62	-0.00461	-0.01212	0.03105
1656.55	-0.00328	-0.01207	0.02862
1658.48	-0.0035	-0.00903	0.02834
1660.41	-0.00103	-0.00429	0.03036
1662.34	-0.000818368	-0.00832	0.03155
1664.27	-0.00157	-0.00932	0.03046
1666.19	0.000650511	-0.01188	0.02979
1668.12	0.00043089	-0.0131	0.02876
1670.05	-0.00222	-0.01079	0.02787
1671.98	-0.0035	-0.01247	0.026
1673.91	-0.00534	-0.01648	0.02662
1675.84	-0.00426	-0.01526	0.02761
1677.77	-0.000405967	-0.01715	0.02796
1679.69	-0.000387893	-0.01675	0.02728
1681.62	-0.00233	-0.01558	0.02604
1683.55	0.000182077	-0.01859	0.0296
1685.48	0.00165	-0.01411	0.02998
1687.41	-0.00162	-0.01247	0.02712
1689.34	-0.00246	-0.01218	0.02523
1691.27	-0.00205	-0.01267	0.02455
1693.19	-0.00183	-0.01416	0.02451
1695.12	-0.000290853	-0.01257	0.02486
1697.05	0.000193513	-0.00688	0.0255
1698.98	-0.000838045	-0.00621	0.02398
1700.91	-0.00321	-0.01042	0.0228
1702.84	-0.00234	-0.01394	0.02387
1704.77	-0.000348033	-0.01538	0.0257
1706.69	-0.000304561	-0.01564	0.0281
1708.62	6.49432e-06	-0.01391	0.02707
1710.55	0.000183469	-0.01326	0.02571
1712.48	-0.00221	-0.0144	0.0247
1714.41	-0.00347	-0.01592	0.02585
1716.34	-3.11117e-05	-0.01356	0.02924
1718.26	-0.00076115	-0.0088	0.02816
1720.19	-0.0026	-0.00769	0.02532
1722.12	-0.00283	-0.00931	0.02486
1724.05	-0.00266	-0.00988	0.02562
1725.98	-0.000725096	-0.01023	0.02609
1727.91	0.00078466	-0.0112	0.02694
1729.84	-0.000562351	-0.0131	0.02792
1731.76	-0.00305	-0.0167	0.02608
1733.69	-0.00223	-0.01443	0.02506
1735.62	-0.00117	-0.00861	0.02653
1737.55	-0.0016	-0.0095	0.0265
1739.48	-0.00198	-0.0106	0.02766
1741.41	-0.00212	-0.01164	0.0276
1743.33	-0.00169	-0.01133	0.02808
1745.26	-0.00166	-0.01164	0.02893
1747.19	-0.000516848	-0.01178	0.03001
1749.12	-0.00247	-0.0126	0.02863
1751.05	-0.00266	-0.01187	0.02675
1752.98	0.000145218	-0.00965	0.02821
1754.9	0.000350136	-0.00963	0.02873
1756.83	-0.00106	-0.01023	0.02869
1758.76	-0.000791712	-0.0102	0.02963
1760.69	-0.00151	-0.00945	0.02832
1762.62	-0.00271	-0.00866	0.02635
1764.55	-0.002	-0.00857	0.02729
1766.48	-0.0018	-0.00974	0.0294
1768.4	-0.00206	-0.00833	0.03003
1770.33	-0.00029072	-0.0108	0.02917
1772.26	0.00038363	-0.01291	0.02936
1774.19	-0.000120724	-0.00962	0.02954
1776.12	-0.00109	-0.00821	0.02843
1778.05	-0.0017	-0.00881	0.02753
1779.97	-0.00148	-0.00877	0.02878
1781.9	-0.000516021	-0.00672	0.03055
1783.83	-0.000136491	-0.0076	0.0313
1785.76	0.000805606	-0.00919	0.03199
1787.69	0.000827648	-0.00862	0.0317
1789.62	-0.000559075	-0.00711	0.03019
1791.55	-0.00115	-0.00492	0.03066
1793.47	-0.000641333	-0.00681	0.03169
1795.4	2.55471e-05	-0.00919	0.03084
1797.33	-0.000175873	-0.00729	0.03196
1799.26	-0.00237	-0.00534	0.032
1801.19	-0.00265	-0.00506	0.03075
1803.12	-0.000685069	-0.00682	0.03146
1805.05	-0.000242474	-0.00768	0.03215
1806.97	-0.000729694	-0.00639	0.0326
1808.9	-0.00209	-0.00451	0.03293
1810.83	-0.00162	-0.00572	0.0331
1812.76	-0.00167	-0.00741	0.0322
1814.69	-0.000835102	-0.00762	0.03166
1816.62	0.000427208	-0.00576	0.03223
1818.54	0.0015	-0.00289	0.03381
1820.47	0.0013	-0.00477	0.0341
1822.4	0.00104	-0.00703	0.03463
1824.33	0.00158	-0.00588	0.03526
1826.26	0.00149	-0.00336	0.03372
1828.19	0.000588594	-0.00556	0.0327
1830.12	4.73819e-06	-0.0069	0.03451
1832.04	-0.000431191	-0.0036	0.03452
1833.97	0.00047046	-0.00347	0.03547
1835.9	0.000399847	-0.00431	0.0362
1837.83	-0.00176	-0.00312	0.03455
1839.76	-0.00101	-0.0022	0.03407
1841.69	-2.68385e-06	-0.00386	0.0343
1843.61	0.000731918	-0.00506	0.03475
1845.54	0.00138	-0.00459	0.03633
1847.47	-0.00133	-0.00386	0.03403
1849.4	-0.00243	-0.0018	0.03367
1851.33	-0.0014	0.00153	0.03511
1853.26	-0.00145	0.00188	0.03578
1855.18	-0.000957511	-0.000400373	0.03667
1857.11	-0.000893071	-0.00322	0.03691
1859.04	-0.000602787	-0.0052	0.03645
1860.97	0.000916161	-0.0037	0.03707
1862.9	0.000114129	-0.00222	0.0361
1864.83	-0.00175	-0.00245	0.03528
1866.76	-0.000908281	-0.00096581	0.03626
1868.68	0.000853277	-0.00011125	0.0367
1870.61	0.00159	0.000906632	0.03735
1872.54	-0.00016958	0.000792162	0.03617
1874.47	-0.00173	0.00122	0.03641
1876.4	-0.00127	0.00169	0.03816
1878.33	0.00147	0.000855867	0.03968
1880.26	0.00219	-0.0022	0.03908
1882.18	6.72626e-06	-0.00462	0.03796
1884.11	-0.00087085	-0.00256	0.03702
1886.04	-0.00119	-0.000587268	0.03744
1887.97	-0.000974042	0.000420177	0.03963
1889.9	0.00118	-0.00113	0.04031
1891.83	0.00177	-0.00268	0.03905
1893.75	0.00169	-0.00109	0.03987
1895.68	0.00156	-0.000890591	0.04014
1897.61	0.00164	-0.00368	0.04154
1899.54	-0.000158021	-0.00344	0.04099
1901.47	-0.00132	-0.00173	0.03869
1903.4	-0.000189585	-0.000921407	0.0396
1905.33	-0.000326049	-0.00252	0.04147
1907.25	-0.000301945	-0.00114	0.04147
1909.18	-0.000532204	-0.002	0.04057
1911.11	-0.000187465	-0.00409	0.04069
1913.04	0.000323078	-0.00406	0.04217
1914.97	-0.00125	-0.00513	0.04079
1916.9	-0.00154	-0.0054	0.04003
1918.82	-0.000381801	-0.00474	0.04175
1920.75	0.000401339	-0.00527	0.04278
1922.68	-0.000391832	-0.00365	0.04262
1924.61	0.000474241	-0.00341	0.04235
1926.54	0.000557108	-0.00463	0.04284
1928.47	-0.000167228	-0.00325	0.04379
1930.39	-0.000798459	-0.00363	0.04355
1932.32	-0.00109	-0.00345	0.04196
1934.25	-0.00126	-0.0031	0.04076
1936.18	-0.00139	-0.00471	0.04173
1938.11	-0.00103	-0.00547	0.04227
1940.04	-0.0011	-0.00348	0.04214
1941.97	-0.00124	-0.00215	0.04303
1943.89	0.000361245	-0.00292	0.04388
1945.82	-8.69681e-05	-0.00605	0.04226
1947.75	-0.00116	-0.0073	0.04155
1949.68	-0.00125	-0.00606	0.04273
1951.61	6.80958e-05	-0.0047	0.04443
1953.54	0.000653796	-0.0044	0.0441
1955.46	0.000301094	-0.0035	0.04332
1957.39	-5.08909e-05	-0.00379	0.04421
1959.32	0.000249737	-0.00481	0.04625
1961.25	0.000433809	-0.00562	0.04733
1963.18	-2.9157e-05	-0.00394	0.04735
1965.11	-0.000217239	-0.00227	0.04722
1967.04	-0.000299693	-0.000650696	0.0461
1968.96	-0.000554806	-0.0011	0.04577
1970.89	-1.3651e-05	-0.00365	0.0462
1972.82	0.000331467	-0.00449	0.04603
1974.75	0.000199612	-0.0044	0.04658
1976.68	-0.000193791	-0.0055	0.04652
1978.61	-0.000672299	-0.00404	0.04614
1980.54	0.00018801	-0.00169	0.04608
1982.46	0.000673574	-0.000602224	0.04701
1984.39	-0.000265919	-0.000746597	0.04743
1986.32	-0.000292376	-0.00288	0.0469
1988.25	0.000312666	-0.00475	0.04773
1990.18	0.000255273	-0.00413	0.04891
1992.11	-0.000155503	-0.00371	0.04891
1994.04	0.000461537	-0.003	0.04914
1995.96	-0.000216245	-0.00264	0.04825
1997.89	-0.000490868	-0.0039	0.04828
1999.82	-0.000473294	-0.006	0.04863
2001.75	-0.000598651	-0.0076	0.04778
2003.68	-0.000403154	-0.00649	0.04876
2005.61	0.000340486	-0.00541	0.0508
2007.53	-0.000270588	-0.00401	0.05047
2009.46	-0.00119	-0.00373	0.04847
2011.39	-0.00126	-0.00407	0.04758
2013.32	-0.000227803	-0.0026	0.04868
2015.25	-0.000108666	-0.0034	0.04855
2017.18	-0.00106	-0.00526	0.04826
2019.11	-0.00115	-0.00601	0.04982
2021.03	-0.000869196	-0.00704	0.0498
2022.96	-0.000623764	-0.00677	0.04959
2024.89	-0.000158716	-0.00394	0.05062
2026.82	-0.000291117	-0.00169	0.05118
2028.75	-5.98359e-05	-0.00286	0.0519
2030.67	-8.20984e-05	-0.00512	0.05237
2032.6	0.000340752	-0.00698	0.05287
2034.53	0.000499617	-0.00768	0.05306
2036.46	0.000818187	-0.00676	0.05372
2038.39	0.00159	-0.00663	0.05407
2040.32	0.00204	-0.00728	0.05367
2042.25	0.00137	-0.00752	0.05287
2044.17	0.000184629	-0.00649	0.05335
2046.1	0.000103722	-0.00746	0.05416
2048.03	0.000558535	-0.00852	0.05424
2049.96	0.000718908	-0.0081	0.0549
2051.89	0.000734938	-0.0071	0.05561
2053.82	0.00044628	-0.00633	0.05503
2055.75	2.01791e-05	-0.00806	0.0544
2057.67	6.24953e-05	-0.01	0.05435
2059.6	0.000635512	-0.00893	0.05521
2061.53	0.000827847	-0.00928	0.05528
2063.46	-0.000160273	-0.00889	0.05405
2065.39	-0.00114	-0.00784	0.05406
2067.32	-0.00114	-0.00834	0.05442
2069.24	-0.00103	-0.01028	0.05457
2071.17	-0.00109	-0.01194	0.05441
2073.1	-0.000285223	-0.01061	0.05443
2075.03	0.000606677	-0.01027	0.0547
2076.96	0.000574261	-0.0119	0.05526
2078.89	-9.2136e-05	-0.01181	0.05541
2080.82	-0.000971463	-0.01092	0.0551
2082.74	-0.00169	-0.01151	0.05525
2084.67	-0.00106	-0.01176	0.05612
2086.6	0.00013892	-0.01159	0.05662
2088.53	0.000112339	-0.0123	0.05678
2090.46	-0.000381139	-0.01211	0.05651
2092.39	-0.00057208	-0.01178	0.05593
2094.32	-0.000405537	-0.01161	0.05631
2096.24	-0.000791712	-0.01269	0.05705
2098.17	-0.00118	-0.01367	0.05717
2100.1	-0.00132	-0.01424	0.05736
2102.03	-0.00137	-0.01371	0.05769
2103.96	-0.00153	-0.01357	0.05729
2105.89	-0.00188	-0.01359	0.05681
2107.81	-0.00126	-0.01349	0.05681
2109.74	-3.07142e-05	-0.01322	0.05751
2111.67	-0.000357601	-0.0132	0.05831
2113.6	-0.000410403	-0.01404	0.05759
2115.53	-0.000114463	-0.01418	0.05778
2117.46	0.000106904	-0.01366	0.05913
2119.39	-0.000145368	-0.01447	0.05947
2121.31	-0.000474551	-0.01492	0.05895
2123.24	-0.000272906	-0.01455	0.05898
2125.17	-0.000103366	-0.01493	0.0597
2127.1	-0.00043844	-0.01479	0.05966
2129.03	-0.00051933	-0.01412	0.05934
2130.96	-0.000364719	-0.01377	0.05955
2132.88	-0.000482561	-0.01322	0.06036
2134.81	-3.52532e-05	-0.01304	0.06074
2136.74	-9.2136e-05	-0.01338	0.06035
2138.67	-0.00076545	-0.01339	0.06063
2140.6	-0.0014	-0.0137	0.06046
2142.53	-0.00188	-0.01453	0.0606
2144.45	-0.00169	-0.01462	0.06144
2146.38	-0.00169	-0.01403	0.06163
2148.31	-0.00198	-0.01295	0.06147
2150.24	-0.0013	-0.01314	0.06207
2152.17	-0.000747523	-0.01378	0.06191
2154.1	-2.28624e-06	-0.01434	0.06194
2156.03	0.000157249	-0.01407	0.06227
2157.95	-4.41654e-05	-0.01426	0.06224
2159.88	6.94545e-05	-0.01466	0.06307
2161.81	-2.94552e-05	-0.01407	0.06348
2163.74	-0.000722814	-0.01456	0.06356
2165.67	-0.000921143	-0.01508	0.06351
2167.6	-0.000641663	-0.01518	0.06356
2169.53	-0.000288634	-0.0145	0.06412
2171.45	-0.000534521	-0.01511	0.064
2173.38	-0.00107	-0.01546	0.06407
2175.31	-0.00141	-0.01499	0.06427
2177.24	-0.00113	-0.01439	0.06497
2179.17	-0.00052446	-0.01421	0.0656
2181.1	-7.10667e-05	-0.01468	0.06604
2183.02	-0.000180344	-0.01575	0.06603
2184.95	-0.000619529	-0.01566	0.06549
2186.88	-0.000562351	-0.01485	0.06579
2188.81	-0.000387231	-0.01455	0.06679
2190.74	-0.000136855	-0.0149	0.06731
2192.67	-0.000355416	-0.01599	0.06662
2194.59	-0.00103	-0.01571	0.06614
2196.52	-0.00104	-0.01437	0.06629
2198.45	-0.000961644	-0.01476	0.06686
2200.38	-0.000696383	-0.0152	0.06771
2202.31	-0.000389614	-0.01349	0.06788
2204.24	-0.0011	-0.01421	0.06722
2206.17	-0.000974174	-0.01593	0.06808
2208.09	-0.000189121	-0.01665	0.06864
2210.02	3.4262e-05	-0.01645	0.06892
2211.95	-0.000647387	-0.0161	0.06903
2213.88	-0.000118637	-0.01582	0.0692
2215.81	0.000425152	-0.016	0.06958
2217.74	-0.000920911	-0.01663	0.0699
2219.66	-0.00168	-0.01628	0.06988
2221.59	-0.0012	-0.01526	0.07048
2223.52	-0.00173	-0.01494	0.06963
2225.45	-0.00198	-0.0148	0.06866
2227.38	-0.00131	-0.01586	0.06924
2229.31	-0.00108	-0.01659	0.07004
2231.24	-0.000624393	-0.01644	0.07069
2233.16	0.000595794	-0.0157	0.07209
2235.09	0.000287732	-0.01506	0.07126
2237.02	-0.00102	-0.01567	0.06984
2238.95	-0.00126	-0.0163	0.07005
2240.88	-0.0014	-0.01596	0.07103
2242.81	-0.00168	-0.01612	0.07208
2244.74	-0.00178	-0.01592	0.0725
2246.66	-0.0014	-0.01581	0.07306
2248.59	-0.00126	-0.01713	0.07256
2250.52	-0.00149	-0.01748	0.07187
2252.45	-0.00037177	-0.0162	0.0722
2254.38	0.000312036	-0.01642	0.07258
2256.31	-0.000352536	-0.01702	0.07324
2258.24	-0.000627437	-0.01719	0.07404
2260.16	-0.00111	-0.01691	0.07296
2262.09	-0.000535447	-0.0164	0.0736
2264.02	0.000638034	-0.01671	0.07492
2265.95	0.000462068	-0.01683	0.07502
2267.88	0.000499451	-0.0175	0.07511
2269.8	0.000821606	-0.01825	0.07548
2271.73	-0.00055527	-0.01718	0.07562
2273.66	-0.00166	-0.01675	0.07549
2275.59	-0.00102	-0.0178	0.07619
2277.52	-0.000953214	-0.01716	0.07693
2279.45	-0.000529722	-0.01632	0.07662
2281.38	-0.000378491	-0.01581	0.07663
2283.3	-0.00134	-0.01657	0.07642
2285.23	-0.00163	-0.01748	0.0757
2287.16	-0.00101	-0.01773	0.07607
2289.09	-0.0011	-0.0181	0.07622
2291.02	-0.00147	-0.01793	0.07587
2292.95	-0.00193	-0.01694	0.07608
2294.88	-0.00265	-0.01693	0.07592
2296.8	-0.00292	-0.01756	0.07594
2298.73	-0.00299	-0.01821	0.07579
2300.66	-0.00262	-0.0171	0.07563
2302.59	-0.00227	-0.0163	0.07577
2304.52	-0.00232	-0.01693	0.07604
2306.45	-0.00289	-0.01733	0.07586
2308.38	-0.00299	-0.01632	0.07624
2310.3	-0.0027	-0.01544	0.07746
2312.23	-0.00294	-0.01624	0.07682
2314.16	-0.00236	-0.01725	0.07699
2316.09	-0.00177	-0.01753	0.07889
2318.02	-0.00157	-0.01634	0.07944
2319.95	-0.00151	-0.01624	0.07999
2321.87	-0.00204	-0.01648	0.07909
2323.8	-0.00234	-0.01739	0.07716
2325.73	-0.00303	-0.01941	0.07609
2327.66	-0.00276	-0.02014	0.07679
2329.59	-0.00259	-0.02114	0.07719
2331.52	-0.00308	-0.02207	0.07731
2333.45	-0.00319	-0.02142	0.07642
2335.37	-0.00113	-0.021	0.07922
2337.3	-0.000733597	-0.02167	0.08141
2339.23	-0.00249	-0.02214	0.08082
2341.16	-0.00157	-0.021	0.0809
2343.09	0.00022411	-0.02058	0.0832
2345.02	-0.00129	-0.02131	0.08141
2346.94	-0.00121	-0.02046	0.08171
2348.87	-0.0021	-0.02065	0.08151
2350.8	-0.00226	-0.02007	0.08092
2352.73	-0.00222	-0.01966	0.0816
2354.66	-0.00215	-0.01729	0.08236
2356.59	-0.00201	-0.01674	0.08472
2358.51	-0.00353	-0.01764	0.08378
2360.44	-0.00252	-0.0169	0.08397
2362.37	-0.00316	-0.01696	0.08162
2364.3	-0.00332	-0.01604	0.08175
2366.23	-0.00142	-0.01514	0.08457
2368.16	-0.00305	-0.01459	0.08507
2370.09	-0.00551	-0.01598	0.0847
2372.01	-0.00489	-0.01663	0.08546
2373.94	-0.00345	-0.01563	0.08597
2375.87	-0.00278	-0.01458	0.08582
2377.8	-0.00206	-0.01409	0.08671
2379.73	-0.00271	-0.01404	0.08796
2381.66	-0.00367	-0.01482	0.0877
2383.59	-0.0031	-0.01468	0.08724
2385.51	-0.00152	-0.01329	0.08885
2387.44	-0.00029519	-0.01285	0.08978
2389.37	0.000254312	-0.01263	0.09014
2391.3	0.000375239	-0.01264	0.09087
2393.23	0.000549345	-0.01414	0.09192
2395.16	0.000464456	-0.01507	0.09201
2397.08	-0.000671704	-0.01461	0.09145
2399.01	-0.00094799	-0.01343	0.09163
2400.94	-0.000463232	-0.01318	0.09196
2402.87	2.46193e-05	-0.01333	0.09196
2404.8	-0.000170441	-0.01411	0.09189
2406.73	-0.00119	-0.0145	0.09179
2408.66	-0.00145	-0.01459	0.09241
2410.58	-0.00106	-0.01551	0.09273
2412.51	-0.000957346	-0.01518	0.09327
2414.44	-0.000934864	-0.01424	0.09366
2416.37	-0.00111	-0.01395	0.09367
2418.3	-0.00136	-0.01433	0.09391
2420.23	-0.0013	-0.01475	0.0944
2422.15	-0.000761316	-0.01479	0.09453
2424.08	-0.000137286	-0.0142	0.09466
2426.01	1.6236e-05	-0.01313	0.09492
2427.94	-7.02385e-05	-0.01349	0.0957
2429.87	-0.000434501	-0.01422	0.09584
2431.8	-0.000792175	-0.01346	0.09557
2433.72	-0.000327903	-0.01316	0.09554
2435.65	-0.000450588	-0.01382	0.09589
2437.58	-0.000185246	-0.0133	0.09671
2439.51	0.000387477	-0.01295	0.0971
2441.44	-0.00028668	-0.01333	0.09697
2443.37	-0.000254527	-0.01442	0.09721
2445.3	9.56685e-05	-0.01425	0.09718
2447.22	-4.13493e-05	-0.01389	0.09808
2449.15	-4.04217e-05	-0.01378	0.09906
2451.08	-0.000243765	-0.01386	0.0994
2453.01	-0.000962305	-0.01408	0.09943
2454.94	-0.000970504	-0.01421	0.09935
2456.87	-0.000273667	-0.01331	0.09952
2458.8	-0.000491563	-0.01358	0.09912
2460.72	-0.000603978	-0.01381	0.09918
2462.65	-0.000182	-0.01398	0.10016
2464.58	-7.23256e-05	-0.01404	0.10133
2466.51	-0.000584058	-0.01367	0.10129
2468.44	-0.00124	-0.01389	0.10075
2470.37	-0.000932649	-0.01396	0.10081
2472.29	-0.000593952	-0.01453	0.10125
2474.22	-0.000158253	-0.01484	0.10217
2476.15	4.47333e-05	-0.01411	0.10253
2478.08	0.000267706	-0.01268	0.1023
2480.01	-2.37565e-05	-0.01346	0.10219
2481.94	-0.000986935	-0.015	0.1022
2483.86	-0.000509435	-0.01489	0.10259
2485.79	-0.000467005	-0.01413	0.10305
2487.72	-0.00156	-0.01334	0.10301
2489.65	-0.000620422	-0.01294	0.10379
2491.58	-0.000142155	-0.01327	0.10457
2493.51	-0.00072761	-0.01404	0.1042
2495.44	-0.00054425	-0.01522	0.10415
2497.36	-0.000784667	-0.01537	0.10431
2499.29	-0.000975893	-0.01439	0.10495
2501.22	-0.000631638	-0.0141	0.10558
2503.15	1.65011e-05	-0.01405	0.10546
2505.08	-0.000982439	-0.01374	0.10499
2507.01	-0.00109	-0.01402	0.10558
2508.93	-0.000392097	-0.01402	0.1061
2510.86	-0.000228167	-0.014	0.10656
2512.79	-0.000447907	-0.01323	0.10663
2514.72	-0.000106679	-0.0134	0.10715
2516.65	7.60493e-05	-0.01402	0.10756
2518.58	5.80879e-05	-0.01398	0.10773
2520.51	0.000148764	-0.01401	0.10788
2522.43	3.68135e-05	-0.01371	0.10832
2524.36	0.000239957	-0.01451	0.10965
2526.29	0.000287367	-0.01551	0.11056
2528.22	-0.000265091	-0.01545	0.11047
2530.15	-0.000774017	-0.01501	0.10995
2532.08	-0.00141	-0.01504	0.10915
2534.01	-0.000741205	-0.01538	0.1091
2535.93	3.44276e-05	-0.01541	0.11
2537.86	-4.53913e-05	-0.01607	0.11103
2539.79	-5.81463e-05	-0.01692	0.11107
2541.72	0.00020475	-0.01756	0.11081
2543.65	-0.00037763	-0.01701	0.111
2545.58	-0.000151827	-0.01659	0.11104
2547.51	0.00069239	-0.01659	0.11205
2549.43	0.000560028	-0.01624	0.1125
2551.36	6.56059e-06	-0.01568	0.11205
2553.29	-0.00105	-0.01595	0.11202
2555.22	-0.00115	-0.01565	0.11218
2557.15	-0.00115	-0.0156	0.11179
2559.07	-0.0011	-0.01642	0.11221
2561	-0.000487261	-0.01743	0.11322
2562.93	-0.000203462	-0.01748	0.11412
2564.86	0.000476132	-0.01753	0.11495
2566.79	0.00109	-0.01742	0.1155
2568.72	0.000351496	-0.01697	0.11537
2570.65	-0.000578731	-0.01579	0.11491
2572.57	-0.00108	-0.01545	0.11442
2574.5	-0.000871908	-0.01663	0.11444
2576.43	0.000483297	-0.01722	0.11526
2578.36	0.000656019	-0.01829	0.11596
2580.29	3.08489e-05	-0.01923	0.11635
2582.22	0.000341249	-0.01866	0.11742
2584.15	0.000308355	-0.01726	0.11667
2586.07	-0.000415567	-0.01749	0.11558
2588	-0.000785394	-0.0181	0.11598
2589.93	1.96489e-05	-0.01716	0.11693
2591.86	0.000253185	-0.01635	0.11755
2593.79	0.00043152	-0.01715	0.1175
2595.72	0.000628577	-0.01778	0.11819
2597.64	0.000270657	-0.01799	0.11893
2599.57	0.000449497	-0.01864	0.1197
2601.5	0.000558336	-0.01891	0.12035
2603.43	0.000521412	-0.0183	0.12025
2605.36	0.000260048	-0.0178	0.12016
2607.29	-0.00085329	-0.01779	0.12045
2609.22	-0.00114	-0.01821	0.12005
2611.14	-0.000890458	-0.01793	0.11953
2613.07	-0.000685433	-0.01767	0.1203
2615	-0.000750566	-0.01814	0.12035
2616.93	-0.000841782	-0.01872	0.12041
2618.86	-0.000780334	-0.0195	0.12066
2620.79	-0.0013	-0.01928	0.12051
2622.72	-0.000592033	-0.01831	0.12069
2624.64	-0.000340253	-0.01837	0.12105
2626.57	-0.00148	-0.01861	0.12152
2628.5	-0.0012	-0.01831	0.12237
2630.43	8.45332e-05	-0.01759	0.12315
2632.36	0.000448137	-0.0171	0.12335
2634.29	0.000245095	-0.01748	0.12347
2636.21	0.00040764	-0.01898	0.12406
2638.14	-0.000392295	-0.01903	0.12369
2640.07	-0.000543059	-0.01892	0.12431
2642	-0.000706902	-0.01917	0.12505
2643.93	-0.00113	-0.01838	0.1247
2645.86	-0.000454692	-0.01846	0.12534
2647.78	-0.000245586	-0.0187	0.12564
2649.71	-0.000860698	-0.01984	0.12525
2651.64	-0.00171	-0.02014	0.12536
2653.57	-0.00166	-0.01872	0.12613
2655.5	-0.000885697	-0.0171	0.1262
2657.43	-0.000480443	-0.0174	0.12672
2659.36	-0.000554542	-0.01771	0.12698
2661.28	-0.000170441	-0.01839	0.12644
2663.21	-7.51084e-05	-0.01778	0.1267
2665.14	-0.000970637	-0.01742	0.12743
2667.07	-0.00193	-0.01777	0.12784
2669	-0.00202	-0.01843	0.12772
2670.93	-0.000757843	-0.01884	0.12847
2672.86	-0.00062651	-0.01849	0.12929
2674.78	-0.00153	-0.01852	0.12899
2676.71	-0.00145	-0.01953	0.13005
2678.64	-0.00177	-0.0191	0.13014
2680.57	-0.00077921	-0.01899	0.13039
2682.5	0.000491888	-0.01885	0.13181
2684.43	-0.000198494	-0.01797	0.13219
2686.35	-0.000771702	-0.01905	0.13207
2688.28	-0.00142	-0.02035	0.13109
2690.21	-0.00215	-0.01931	0.13156
2692.14	-0.00179	-0.0178	0.13234
2694.07	-0.00129	-0.0179	0.13237
2696	-0.00205	-0.01965	0.13214
2697.93	-0.00229	-0.0191	0.13229
2699.85	-0.0014	-0.01762	0.13304
2701.78	-0.00101	-0.01718	0.13392
2703.71	-0.000806628	-0.01788	0.13425
2705.64	-0.00118	-0.01911	0.13344
2707.57	-0.000936782	-0.01954	0.13445
2709.5	-0.0011	-0.019	0.13555
2711.42	-0.00276	-0.01948	0.13461
2713.35	-0.0025	-0.01818	0.13428
2715.28	-0.00164	-0.01618	0.13468
2717.21	-0.00173	-0.01639	0.1352
2719.14	-0.0012	-0.01717	0.13576
2721.07	-0.00114	-0.01808	0.1365
2722.99	-0.00156	-0.01771	0.13822
2724.92	-0.00158	-0.01666	0.13791
2726.85	-0.00197	-0.01754	0.13688
2728.78	-0.00173	-0.01761	0.13854
2730.71	-0.000691189	-0.01736	0.14034
2732.64	0.000206143	-0.01802	0.14072
2734.57	-0.000147256	-0.01843	0.14177
2736.49	-0.000513572	-0.01771	0.14154
2738.42	-0.000922465	-0.01762	0.14082
2740.35	-0.00201	-0.01802	0.14088
2742.28	-0.0031	-0.01696	0.14008
2744.21	-0.00193	-0.01692	0.1412
2746.14	-0.00199	-0.01809	0.14123
2748.07	-0.00231	-0.01743	0.14137
2749.99	-0.00146	-0.01721	0.14224
2751.92	-0.00142	-0.0161	0.1421
2753.85	-0.00201	-0.01481	0.14314
2755.78	-0.00266	-0.01707	0.14381
2757.71	-0.00221	-0.01932	0.14403
2759.64	-0.00209	-0.01857	0.14357
2761.56	-0.00339	-0.01681	0.14334
2763.49	-0.00313	-0.01745	0.14352
2765.42	-0.00228	-0.01787	0.14468
2767.35	-0.00297	-0.01761	0.14549
2769.28	-0.00342	-0.01874	0.14598
2771.21	-0.00222	-0.01789	0.14607
2773.14	-0.0012	-0.01568	0.14658
2775.06	-0.00104	-0.01379	0.14644
2776.99	-0.00189	-0.01337	0.14608
2778.92	-0.000860103	-0.01488	0.14732
2780.85	0.000207203	-0.0171	0.14973
2782.78	-0.00186	-0.01756	0.14961
2784.71	-0.00312	-0.01705	0.14916
2786.64	-0.0021	-0.01799	0.15014
2788.56	-0.000359621	-0.01864	0.1492
2790.49	-5.80801e-05	-0.01918	0.1475
2792.42	-0.000326645	-0.01811	0.14845
2794.35	-0.00126	-0.01707	0.14834
2796.28	-0.00243	-0.0168	0.14866
2798.2	-0.00299	-0.0152	0.1494
2800.13	-0.00314	-0.01615	0.14979
2802.06	-0.00328	-0.01724	0.149
2803.99	-0.00248	-0.01782	0.14895
2805.92	-0.00242	-0.01929	0.15072
2807.85	-0.00266	-0.01782	0.15257
2809.78	-0.0031	-0.01611	0.15374
2811.7	-0.00305	-0.0173	0.15447
2813.63	-0.00229	-0.01768	0.15363
2815.56	-0.00148	-0.01525	0.15415
2817.49	-0.00257	-0.01483	0.15308
2819.42	-0.00354	-0.01575	0.15196
2821.35	-0.00217	-0.01494	0.15371
2823.28	-0.0016	-0.01733	0.15614
2825.2	-0.00208	-0.01974	0.15478
2827.13	-0.00262	-0.01816	0.15375
2829.06	-0.00395	-0.0156	0.15251
2830.99	-0.00358	-0.01419	0.15154
2832.92	-0.00298	-0.01466	0.15328
2834.85	-0.0043	-0.01823	0.153
2836.78	-0.00435	-0.01925	0.15187
2838.7	-0.00448	-0.01676	0.15335
2840.63	-0.00319	-0.01727	0.15407
2842.56	-0.00224	-0.01404	0.15383
2844.49	-0.00353	-0.0121	0.15441
2846.42	-0.00486	-0.01546	0.15927
2848.34	-0.00477	-0.01884	0.163
2850.27	-0.0041	-0.0188	0.16401
2852.2	-0.00337	-0.01663	0.16646
2854.13	-0.00294	-0.01452	0.1673
2856.06	-0.00245	-0.01641	0.16644
2857.99	-0.00264	-0.01629	0.16586
2859.92	-0.00245	-0.01222	0.16504
2861.84	-0.00313	-0.01338	0.16542
2863.77	-0.00308	-0.01477	0.1667
2865.7	-0.00231	-0.01425	0.16663
2867.63	-0.00194	-0.0127	0.16622
2869.56	-0.00114	-0.01186	0.16623
2871.49	-0.00277	-0.01343	0.16569
2873.41	-0.00547	-0.01368	0.16526
2875.34	-0.00525	-0.01099	0.164
2877.27	-0.00319	-0.01054	0.16387
2879.2	-0.00259	-0.00966	0.1646
2881.13	-0.00362	-0.01256	0.16515
2883.06	-0.00369	-0.01619	0.16665
2884.99	-0.0048	-0.01488	0.16727
2886.91	-0.00378	-0.01297	0.16752
2888.84	-0.00203	-0.01353	0.16749
2890.77	-0.00361	-0.01549	0.16828
2892.7	-0.00451	-0.01711	0.16857
2894.63	-0.00352	-0.01188	0.16625
2896.56	-0.00422	-0.00684	0.16696
2898.49	-0.0052	-0.01024	0.16769
2900.41	-0.0038	-0.01329	0.16622
2902.34	-0.00324	-0.01068	0.16644
2904.27	-0.00494	-0.00946	0.16768
2906.2	-0.00489	-0.01055	0.16707
2908.13	-0.00482	-0.01082	0.16656
2910.06	-0.00609	-0.00879	0.16695
2911.99	-0.00464	-0.00998	0.17005
2913.91	-0.00315	-0.01218	0.1755
2915.84	-0.00288	-0.0122	0.17817
2917.77	-0.00317	-0.01071	0.17985
2919.7	-0.00383	-0.013	0.18179
2921.63	-0.00414	-0.01683	0.18183
2923.55	-0.00521	-0.0158	0.18194
2925.48	-0.00503	-0.01565	0.18237
2927.41	-0.00358	-0.01443	0.18453
2929.34	-0.00389	-0.01035	0.18434
2931.27	-0.00525	-0.01379	0.18377
2933.2	-0.0064	-0.019	0.18537
2935.13	-0.00498	-0.01327	0.18813
2937.05	-0.00452	-0.0099	0.18771
2938.98	-0.00389	-0.01207	0.18837
2940.91	-0.00321	-0.01331	0.18828
2942.84	-0.00402	-0.01235	0.18534
2944.77	-0.00521	-0.01036	0.18553
2946.7	-0.00404	-0.01332	0.18753
2948.62	-0.003	-0.01023	0.18901
2950.55	-0.00464	-0.00795	0.18708
2952.48	-0.00438	-0.00949	0.18851
2954.41	-0.00134	-0.00866	0.19173
2956.34	-0.00117	-0.01124	0.18973
2958.27	-0.00296	-0.01327	0.18912
2960.2	-0.00231	-0.01246	0.19182
2962.12	-0.00197	-0.01204	0.19235
2964.05	-0.00299	-0.00794	0.19256
2965.98	-0.00424	-0.0072	0.19162
2967.91	-0.00518	-0.01076	0.19004
2969.84	-0.00439	-0.01208	0.18861
2971.77	-0.00484	-0.01123	0.19046
2973.7	-0.00444	-0.01185	0.19247
2975.62	-0.00389	-0.01366	0.19256
2977.55	-0.00519	-0.00912	0.1935
2979.48	-0.00353	-0.00638	0.19481
2981.41	-0.00381	-0.00922	0.19503
2983.34	-0.00616	-0.01027	0.19364
2985.27	-0.0068	-0.00706	0.19188
2987.2	-0.00611	-0.00694	0.19256
2989.12	-0.00635	-0.0078	0.19155
2991.05	-0.00582	-0.01017	0.1899
2992.98	-0.00461	-0.01284	0.1919
2994.91	-0.00481	-0.0114	0.19428
2996.84	-0.00475	-0.00741	0.19329
2998.77	-0.00525	-0.01198	0.19449
3000.69	-0.00717	-0.01264	0.19437
3002.62	-0.00623	-0.0059	0.19427
3004.55	-0.0055	-0.00462	0.19683
3006.48	-0.00547	-0.0119	0.19512
3008.41	-0.00729	-0.01445	0.19187
3010.34	-0.00795	-0.00827	0.19413
3012.26	-0.00691	-0.00522	0.19489
3014.19	-0.00586	-0.00664	0.19702
3016.12	-0.00485	-0.00235	0.19824
3018.05	-0.00549	-7.14974e-05	0.19808
3019.98	-0.00408	-0.00632	0.19976
3021.91	-0.00362	-0.00579	0.19787
3023.84	-0.00809	-0.0017	0.19086
3025.76	-0.00756	-0.00754	0.19113
3027.69	-0.00393	-0.01253	0.19727
3029.62	-0.00374	-0.00918	0.19726
3031.55	-0.00444	-0.00679	0.19681
3033.48	-0.00313	-0.00702	0.20071
3035.41	-0.00413	-0.00152	0.20011
3037.34	-0.00548	-6.67931e-05	0.20003
3039.26	-0.00434	-0.00247	0.19933
3041.19	-0.00556	-0.00957	0.19451
3043.12	-0.00489	-0.01057	0.19805
3045.05	-0.00466	-0.00536	0.20493
3046.98	-0.00594	-0.00765	0.20456
3048.91	-0.00317	-0.01612	0.20103
3050.83	-0.00495	-0.01223	0.19455
3052.76	-0.00714	-0.01182	0.19338
3054.69	-0.00864	-0.01697	0.19475
3056.62	-0.01076	-0.01653	0.19281
3058.55	-0.01007	-0.00664	0.1954
3060.48	-0.00906	-0.00377	0.19556
3062.41	-0.0104	-0.00901	0.19275
3064.33	-0.00714	-0.00158	0.195
3066.26	-0.00554	0.00532	0.19933
3068.19	-0.0058	-0.0044	0.19988
3070.12	-0.00152	-0.0083	0.20136
3072.05	-0.000208959	0.0012	0.20337
3073.98	-0.00554	0.00389	0.20484
3075.9	-0.00839	-0.00275	0.19917
3077.83	-0.00494	-0.01087	0.19767
3079.76	-0.00262	-0.01208	0.20233
3081.69	-0.00403	-0.00731	0.20385
3083.62	-0.00447	-0.01008	0.20371
3085.55	-0.00392	-0.00967	0.2025
3087.47	-0.00328	-0.0079	0.20012
3089.4	0.000724516	-0.00469	0.19657
3091.33	-0.000979497	-0.00432	0.20253
3093.26	-0.00958	-0.00506	0.20412
3095.19	-0.0091	-0.00688	0.19693
3097.12	0.000364694	-0.01002	0.19918
3099.05	-0.00418	-0.00291	0.19733
3100.97	-0.00983	0.00287	0.19319
3102.9	-0.00867	-0.00697	0.19519
3104.83	-0.00716	-0.00746	0.19528
3106.76	-0.00207	-0.00674	0.19963
3108.69	-0.00688	-0.00437	0.19475
3110.62	-0.01033	0.00405	0.18488
3112.55	-0.00851	0.00156	0.18559
3114.47	-0.00551	-0.00712	0.19114
3116.4	-0.00204	-0.01243	0.1991
3118.33	0.000647391	-0.00481	0.2007
3120.26	-0.00247	0.00355	0.19629
3122.19	-0.00459	0.00451	0.18939
3124.12	-0.00618	-0.00304	0.18675
3126.04	-0.00668	-0.000971199	0.18936
3127.97	-0.00516	0.00318	0.19293
3129.9	-0.00754	0.00842	0.1966
3131.83	-0.01161	0.01153	0.20049
3133.76	-0.00692	0.00614	0.20127
3135.69	-0.00663	-0.0093	0.19641
3137.61	-0.0043	-0.00863	0.19543
3139.54	-0.00477	0.00335	0.19662
3141.47	-0.00771	0.00473	0.19281
3143.4	-0.0073	0.00126	0.18934
3145.33	-0.00717	-0.00111	0.19043
3147.26	-0.00398	-0.00313	0.19175
3149.19	0.00351	0.000427772	0.19392
3151.11	0.000689935	-0.000254792	0.1877
3153.04	-0.01255	-0.00543	0.17989
3154.97	-0.01499	-0.00728	0.18261
3156.9	-0.00451	-0.00475	0.1895
3158.83	0.0039	-0.00109	0.19329
3160.76	0.0011	0.00162	0.19063
3162.68	-0.00179	-0.00263	0.18151
3164.61	-0.00207	-0.00486	0.17447
3166.54	0.00427	-0.000716231	0.18325
3168.47	0.00673	0.00345	0.18916
3170.4	-0.00406	0.00329	0.18531
3172.33	-0.01119	0.0043	0.18734
3174.26	-0.01271	0.00294	0.18575
3176.18	-0.01168	-0.00267	0.18368
3178.11	-0.00723	0.00331	0.18558
3180.04	-0.00424	0.00856	0.18612
3181.97	-0.00151	0.01227	0.18476
3183.9	-0.00328	0.01124	0.18078
3185.83	-0.00964	0.00364	0.17628
3187.76	-0.0142	0.00146	0.17269
3189.68	-0.01177	0.00134	0.17351
3191.61	-0.00157	-0.0027	0.18185
3193.54	-0.00579	-0.01051	0.16984
3195.47	-0.00892	-0.00547	0.15671
3197.4	-0.000318964	0.00756	0.16732
3199.33	-0.00468	0.00712	0.17373
3201.26	-0.00903	-0.00177	0.16843
3203.18	-0.01136	-0.00224	0.16386
3205.11	-0.01226	-0.000344193	0.16483
3207.04	-0.00712	0.00165	0.16523
3208.97	-0.00269	0.00238	0.17515
3210.9	0.000586139	-0.00906	0.18033
3212.82	-0.00245	-0.01019	0.17505
3214.75	-0.0077	-0.00496	0.172
3216.68	-0.01169	0.00416	0.16999
3218.61	-0.01375	0.00678	0.16818
3220.54	-0.00644	-0.00508	0.16902
3222.47	-0.00275	0.000869379	0.16768
3224.4	-0.00544	0.00404	0.15828
3226.32	-0.00911	0.000381374	0.1517
3228.25	-0.00227	0.00361	0.15792
3230.18	-0.00569	0.00695	0.15183
3232.11	-0.0082	0.01595	0.15219
3234.04	-0.00663	0.01014	0.16119
3235.97	-0.01238	-0.00020429	0.16202
3237.9	-0.01034	0.00235	0.15694
3239.82	-0.00931	0.000353684	0.1508
3241.75	-0.005	-0.00282	0.15236
3243.68	0.000146245	0.00258	0.16052
3245.61	-0.00248	0.00375	0.15953
3247.54	-0.0052	0.000167061	0.15563
3249.47	-0.00459	-0.00307	0.16167
3251.39	-0.00901	-0.00361	0.16785
3253.32	-0.00562	0.000368408	0.16961
3255.25	-0.00807	-0.000585878	0.16287
3257.18	-0.01006	-0.00147	0.15794
3259.11	-0.00955	-0.00429	0.15599
3261.04	-0.00707	0.00758	0.15291
3262.97	-0.00167	0.01018	0.15493
3264.89	-0.00835	0.01022	0.15708
3266.82	-0.01616	0.01044	0.15725
3268.75	-0.01221	0.0145	0.16324
3270.68	-0.004	0.01402	0.17214
3272.61	-0.0011	0.01035	0.17076
3274.54	-0.00526	0.0022	0.16178
3276.47	-0.01044	-0.00263	0.16744
3278.39	-0.00484	-0.01434	0.17274
3280.32	-0.000980951	-0.00238	0.16887
3282.25	-0.00247	0.00872	0.16072
3284.18	-0.002	0.01022	0.15682
3286.11	0.00205	0.00867	0.15761
3288.04	0.00746	0.00113	0.16355
3289.96	-0.00123	-0.00557	0.15401
3291.89	-0.01167	-0.00569	0.14498
3293.82	-0.01067	-0.01092	0.13841
3295.75	-0.00019187	-0.01664	0.14227
3297.68	0.000230707	-0.0066	0.14379
3299.61	-0.01145	0.0118	0.14286
3301.53	-0.00976	0.01442	0.15481
3303.46	-0.00602	0.01307	0.15944
3305.39	0.00129	-0.000781922	0.1649
3307.32	0.00146	-0.00572	0.15041
3309.25	-0.0017	0.00763	0.13778
3311.18	0.00501	0.00112	0.15662
3313.11	0.00345	-0.01202	0.16064
3315.03	0.000591912	-0.0138	0.15398
3316.96	0.0035	-0.00332	0.16244
3318.89	0.00584	0.00648	0.16773
3320.82	0.00279	0.000649283	0.1546
3322.75	-0.0086	-0.0088	0.13739
3324.68	-0.01241	0.00722	0.14641
3326.61	-0.00393	0.00936	0.15765
3328.53	-0.00324	0.000741975	0.15312
3330.46	-0.00796	-0.000267309	0.14617
3332.39	-0.00923	-0.000756718	0.14091
3334.32	-0.01342	-0.00503	0.13441
3336.25	-0.01166	-0.01457	0.12869
3338.18	-0.000265819	-0.01211	0.13593
3340.1	0.00331	-0.00231	0.1523
3342.03	-0.00883	0.00552	0.14057
3343.96	-0.01138	0.0067	0.12718
3345.89	-0.00839	-0.00212	0.12589
3347.82	-0.0154	0.00834	0.12815
3349.75	-0.01566	0.000345991	0.13034
3351.68	-0.00891	-0.00515	0.13089
3353.6	-0.0098	-0.0102	0.13437
3355.53	-0.00203	-0.02094	0.13897
3357.46	-0.000889764	-0.01126	0.14609
3359.39	-0.00204	-0.00763	0.14485
3361.32	-0.00579	-0.00651	0.13746
3363.25	-0.00806	0.00983	0.13123
3365.17	-0.0095	0.01913	0.13002
3367.1	-0.00794	0.01327	0.14088
3369.03	-0.00749	0.01304	0.13315
3370.96	-0.01024	0.00181	0.11897
3372.89	-0.00724	-0.01273	0.12417
3374.82	-0.00861	-0.00381	0.12465
3376.74	-0.00974	0.00182	0.1385
3378.67	0.00227	-0.00209	0.14173
3380.6	0.00717	-0.01326	0.13296
3382.53	0.0012	-0.02035	0.13531
3384.46	-0.0017	-0.00478	0.13866
3386.39	-0.00485	0.00379	0.12383
3388.32	-0.00827	0.01611	0.12075
3390.24	-0.00173	0.01789	0.12846
3392.17	-0.00194	0.00919	0.12381
3394.1	-0.000881497	0.01189	0.13005
3396.03	-0.00154	0.00451	0.13829
3397.96	-0.0038	-0.01388	0.13241
3399.89	-0.00883	-0.00593	0.12386
3401.82	-0.00741	0.00344	0.12899
3403.74	-0.00237	0.00587	0.13646
3405.67	0.00283	0.00949	0.13102
3407.6	0.00283	0.0062	0.11827
3409.53	-0.00917	-0.00423	0.11238
3411.46	-0.00677	-0.00703	0.12616
3413.39	-0.00383	-0.01111	0.12967
3415.31	-0.000193625	-0.00963	0.11778
3417.24	0.00411	-0.01084	0.11689
3419.17	-0.000848859	-0.000735119	0.10914
3421.1	-0.00995	0.00161	0.09986
3423.03	-0.00273	-0.00827	0.1094
3424.96	0.00475	-0.01514	0.12005
3426.89	-0.00294	-0.01249	0.1178
3428.81	-0.00811	-0.0055	0.11457
3430.74	-0.0034	0.01112	0.11864
3432.67	-0.00873	0.016	0.11459
3434.6	-0.01202	0.00922	0.10461
3436.53	-0.00668	0.00129	0.09895
3438.46	-0.00536	-0.01519	0.10235
3440.39	-0.00653	-0.02152	0.1062
3442.31	-0.0063	0.00436	0.11201
3444.24	-0.00394	0.01648	0.11712
3446.17	-0.01632	0.000923864	0.1142
3448.1	-0.02453	-0.01065	0.11982
3450.03	-0.01149	-0.00627	0.12717
3451.95	-0.00551	0.00434	0.12243
3453.88	-0.00641	0.00578	0.11932
3455.81	-0.00718	0.00594	0.11724
3457.74	-0.0044	-0.0092	0.11268
3459.67	-0.00224	-0.02379	0.1019
3461.6	-0.00507	-0.00666	0.10203
3463.53	-0.0079	-0.003	0.1164
3465.45	-0.00568	-0.02386	0.12007
3467.38	-0.01109	-0.01994	0.11272
3469.31	-0.01551	0.00135	0.09955
3471.24	-0.000765847	0.00782	0.10662
3473.17	0.000299237	0.01004	0.0966
3475.1	-0.01225	-0.00423	0.09486
3477.03	-0.00852	-0.02153	0.11618
3478.95	-0.00562	-0.01587	0.10673
3480.88	-0.01138	-0.00539	0.08308
3482.81	-0.01669	-0.0132	0.09322
3484.74	-0.0118	-0.01639	0.1189
3486.67	-0.0065	-0.01562	0.12254
3488.6	-0.00597	-0.0102	0.11179
3490.53	-0.00671	0.01198	0.11241
3492.45	0.00301	0.01022	0.11685
3494.38	0.01423	0.00467	0.12214
3496.31	0.00849	0.000220298	0.11659
3498.24	-0.00229	-0.00968	0.10733
3500.17	-0.01435	-0.00674	0.10241
3502.09	-0.01233	-0.00886	0.10751
3504.02	0.00225	-0.00892	0.10908
3505.95	0.00326	0.00943	0.1043
3507.88	-0.000681463	0.01999	0.10116
3509.81	0.00274	0.01061	0.10101
3511.74	0.00466	0.00444	0.10561
3513.67	-0.00229	-0.000747159	0.10323
3515.59	-0.01013	-0.01054	0.09469
3517.52	-0.0182	-0.00188	0.09352
3519.45	-0.01881	-0.00141	0.08978
3521.38	-0.01492	-0.00292	0.08225
3523.31	-0.01141	0.00943	0.08778
3525.24	0.00206	-0.000181669	0.10122
3527.17	0.00552	-0.00387	0.09792
3529.09	0.000813174	0.00131	0.09427
3531.02	0.000495703	0.00756	0.10191
3532.95	-0.00242	0.00689	0.09976
3534.88	-0.01234	0.00103	0.09363
3536.81	-0.0117	0.00339	0.09255
3538.74	-0.00831	-0.000508839	0.08917
3540.66	-0.01029	-0.00558	0.09085
3542.59	-0.00415	-0.00926	0.09446
3544.52	0.000249936	-0.01603	0.09321
3546.45	0.00163	-0.0161	0.09014
3548.38	-0.00411	0.00388	0.08729
3550.31	-0.00175	0.01552	0.09069
3552.24	-0.00739	0.00275	0.0838
3554.16	-0.00946	-0.00358	0.07683
3556.09	-0.00438	-0.01769	0.0856
3558.02	0.00252	-0.02292	0.09771
3559.95	0.000901618	-0.01392	0.09534
3561.88	-0.00402	-0.01352	0.09095
3563.81	0.00137	-0.01997	0.09243
3565.74	0.00716	-0.01491	0.08699
3567.66	0.00318	0.0091	0.08421
3569.59	0.00764	0.00632	0.08693
3571.52	-0.000844858	-0.0042	0.07805
3573.45	-0.01144	-0.00144	0.08008
3575.38	-0.00216	-0.00178	0.08731
3577.31	0.000748745	-0.01238	0.08308
3579.23	-0.00185	-0.01768	0.08463
3581.16	-0.00332	-0.01713	0.08587
3583.09	-0.00579	-0.00398	0.08132
3585.02	-0.00333	0.0035	0.07867
3586.95	-0.00242	-0.01009	0.07677
3588.88	-0.00879	-0.00865	0.07494
3590.8	-0.00963	-0.00709	0.0728
3592.73	-0.01065	-0.0184	0.06836
3594.66	-0.01208	-0.01791	0.06333
3596.59	-0.00756	-0.02033	0.06504
3598.52	0.000291711	-0.01762	0.07463
3600.45	0.00178	0.00274	0.07584
3602.38	-0.00405	-0.00259	0.06349
3604.3	-0.00337	-0.0195	0.0652
3606.23	-0.00191	-0.03587	0.07001
3608.16	-0.00207	-0.02849	0.07045
3610.09	0.0037	-0.01306	0.07747
3612.02	0.00193	-0.00543	0.0767
3613.95	-0.00131	-0.00659	0.06571
3615.88	-0.00931	-0.01994	0.05839
3617.8	-0.01536	-0.01925	0.05619
3619.73	-0.00857	-0.01048	0.06547
3621.66	-0.00382	-0.0053	0.06804
3623.59	-0.00225	-0.000526313	0.06455
3625.52	0.00538	-0.00236	0.07052
3627.45	0.00047444	-0.00931	0.07179
3629.37	-0.00716	-0.00654	0.06555
3631.3	-0.00943	-0.00946	0.06437
3633.23	-0.00225	-0.00736	0.06735
3635.16	0.00536	-0.00644	0.06688
3637.09	0.00165	-0.00886	0.06255
3639.02	0.00197	-0.01815	0.06626
3640.95	-0.00156	-0.01531	0.0664
3642.87	-0.00623	-0.00283	0.06354
3644.8	-0.00485	0.00277	0.06116
3646.73	-0.00297	-0.0054	0.06338
3648.66	-0.00835	-0.02268	0.0723
3650.59	-0.01503	-0.02777	0.06791
3652.52	-0.01079	-0.0156	0.06423
3654.44	0.000389102	-0.00148	0.07066
3656.37	-0.00131	0.00125	0.07016
3658.3	-0.00709	-0.01062	0.0612
3660.23	-0.00652	-0.01741	0.0609
3662.16	-0.00345	-0.01639	0.06039
3664.09	-0.00433	-0.01372	0.06152
3666.01	-0.00662	-0.01651	0.06557
3667.94	-0.00532	-0.01836	0.06631
3669.87	-0.00286	-0.00536	0.06825
3671.8	-0.00353	-0.00277	0.07039
3673.73	-0.00428	0.00232	0.07317
3675.66	-0.00225	-0.00822	0.08268
3677.59	-0.00295	-0.0172	0.08288
3679.51	0.000333755	-0.01801	0.08392
3681.44	0.00314	-0.01384	0.091
3683.37	-0.000817641	-0.00757	0.09226
3685.3	-0.00601	-0.00118	0.08993
3687.23	-0.00791	0.0022	0.09567
3689.16	-0.00483	-0.00024956	0.09708
3691.09	-0.00294	-0.000247772	0.10036
3693.01	9.75576e-05	-0.000129767	0.10818
3694.94	0.000652236	-0.00158	0.10655
3696.87	-0.002	-0.00377	0.10827
3698.8	-0.00337	-0.00806	0.11209
3700.73	-0.000779871	-0.00478	0.11119
3702.66	0.00242	0.000546525	0.11279
3704.58	0.00482	0.00195	0.11924
3706.51	0.00641	0.00354	0.12126
3708.44	0.00407	0.00118	0.11922
3710.37	-0.00111	0.00209	0.11957
3712.3	-0.00127	0.00568	0.1218
3714.23	-0.000286879	0.00434	0.12032
3716.16	0.000957535	0.00785	0.1213
3718.08	0.00202	0.00915	0.12448
3720.01	0.00227	0.00694	0.12549
3721.94	0.00101	0.00752	0.12347
3723.87	0.000986792	0.01159	0.126
3725.8	0.0037	0.01437	0.13314
3727.73	0.00344	0.01526	0.13567
3729.66	0.00471	0.01591	0.13628
3731.58	0.00289	0.01756	0.13554
3733.51	0.00439	0.01934	0.13829
3735.44	0.00671	0.01953	0.14242
3737.37	0.00619	0.01737	0.14061
3739.3	0.00471	0.01861	0.13879
3741.22	0.00333	0.01936	0.13797
3743.15	-0.000138478	0.01682	0.13041
3745.08	0.000914401	0.00981	0.13457
3747.01	0.00135	0.00514	0.13801
3748.94	0.000475535	0.00292	0.13486
3750.87	0.000125696	0.00158	0.12986
3752.8	-0.00152	0.00115	0.12974
3754.72	-0.000907752	-0.00195	0.13301
3756.65	-0.000100153	-0.00229	0.13337
3758.58	-0.000935195	-0.00286	0.13164
3760.51	-0.000610695	-0.00289	0.1318
3762.44	0.0015	-0.00307	0.1343
3764.37	0.00199	-0.00351	0.13464
3766.3	0.000620348	-0.0035	0.13377
3768.22	-0.000307772	-0.00174	0.13295
3770.15	-0.00102	-0.00131	0.13322
3772.08	-0.00104	-0.00208	0.13431
3774.01	-0.000695787	-0.00308	0.13459
3775.94	-0.00063541	-0.00392	0.13487
3777.87	-0.00039789	-0.00386	0.13667
3779.8	0.000780842	-0.00388	0.13728
3781.72	0.000313362	-0.00415	0.13638
3783.65	0.000197325	-0.00409	0.13665
3785.58	0.000535843	-0.00366	0.13756
3787.51	0.000330505	-0.00217	0.13831
3789.44	0.000713	-0.00137	0.13849
3791.36	0.000389665	-0.00215	0.13794
3793.29	-5.68874e-05	-0.00377	0.13859
3795.22	-0.00111	-0.00419	0.13902
3797.15	-0.000175641	-0.00389	0.13877
3799.08	0.000463395	-0.0031	0.13964
3801.01	-0.00126	-0.0015	0.13854
3802.94	-0.000757843	-0.00232	0.13766
3804.86	-0.00055153	-0.00287	0.13846
3806.79	-0.000574661	-0.00253	0.14047
3808.72	0.000430525	-0.00246	0.14088
3810.65	-0.000123871	-0.00152	0.14064
3812.58	-0.00131	-0.00186	0.14096
3814.51	-0.00132	-0.00227	0.14138
3816.44	-0.000118339	-0.00239	0.14093
3818.36	-0.000702073	-0.00395	0.14082
3820.29	-0.00051569	-0.0036	0.14175
3822.22	0.000499518	-0.00292	0.14283
3824.15	-0.000595077	-0.0044	0.14445
3826.08	-0.000560002	-0.00374	0.14429
3828.01	0.000197358	-0.00258	0.145
3829.93	0.000751401	-0.00191	0.14598
3831.86	0.00186	-0.00214	0.14559
3833.79	0.00236	-0.00334	0.14593
3835.72	-6.50041e-05	-0.00436	0.14584
3837.65	-0.00124	-0.00376	0.1459
3839.58	0.00176	-0.00273	0.14752
3841.51	0.00201	-0.00246	0.14784
3843.43	0.00204	-0.0024	0.14805
3845.36	0.00159	-0.00279	0.14822
3847.29	-0.000327274	-0.00372	0.14595
3849.22	-0.00137	-0.00425	0.14458
3851.15	-0.00126	-0.00383	0.14522
3853.08	-0.00086579	0.00223	0.14442
3855.01	-0.000441088	0.00151	0.14543
3856.93	-0.000258468	-0.00271	0.14739
3858.86	-0.00113	-0.0029	0.14806
3860.79	-0.00186	-0.00296	0.1473
3862.72	-0.00245	-0.00308	0.14676
3864.65	-0.00131	-0.00173	0.14731
3866.58	-0.000181106	-0.00235	0.14793
3868.5	0.000801091	-0.00278	0.14819
3870.43	0.00167	-0.0029	0.14896
3872.36	0.00040638	-0.00471	0.14943
3874.29	-7.7593e-05	-0.00379	0.14838
3876.22	0.00125	-0.00389	0.14866
3878.15	0.00148	-0.00444	0.15075
3880.07	3.49247e-05	-0.00241	0.14983
3882	-0.000852728	-0.00197	0.1493
3883.93	-0.00114	-0.00279	0.14915
3885.86	0.000605284	-0.0023	0.15023
3887.79	0.00154	-0.00279	0.15167
3889.72	7.17411e-05	-0.00239	0.15195
3891.65	-0.00248	-0.00118	0.15087
3893.57	-0.00288	-0.00134	0.15081
3895.5	-0.00126	-0.00217	0.15144
3897.43	-0.000295256	-0.00323	0.15128
3899.36	-0.000588492	-0.00346	0.15118
3901.29	-0.000435097	-0.00398	0.15043
3903.22	0.000760528	-0.00267	0.15154
3905.14	0.00146	-0.00201	0.15334
3907.07	0.000743136	-0.00186	0.15352
3909	4.40705e-05	-0.00163	0.15292
3910.93	0.000303116	-0.00192	0.15301
3912.86	0.00163	-0.00251	0.15434
3914.79	0.00163	-0.00286	0.15419
3916.72	0.000125232	-0.00265	0.15252
3918.64	-0.00129	-0.00208	0.15289
3920.57	-0.00167	-0.00221	0.15518
3922.5	-0.000652251	-0.00291	0.1558
3924.43	0.00126	-0.00207	0.15622
3926.36	0.00165	-0.00136	0.15607
3928.29	0.00135	-0.00189	0.15517
3930.22	0.00111	-0.00259	0.1559
3932.14	0.00147	-0.00279	0.15795
3934.07	0.00132	-0.0027	0.15778
3936	0.000887441	-0.0018	0.15645
3937.93	0.00133	-0.00149	0.15573
3939.86	0.00148	-0.00249	0.15557
3941.79	0.000157249	-0.0022	0.1563
3943.71	-0.000659794	-0.00173	0.15564
3945.64	-0.000254494	-0.00221	0.1565
3947.57	5.70937e-05	-0.00182	0.15668
3949.5	-4.26746e-05	-0.00191	0.15643
3951.43	0.00036728	-0.00184	0.15826
3953.36	0.00109	-0.00168	0.15929
3955.28	0.000720501	-0.00195	0.15711
3957.21	0.000768727	-0.0024	0.15669
3959.14	-0.000763598	-0.00164	0.15743
3961.07	-0.00101	-0.00137	0.15831
3963	0.000389168	-0.00144	0.15968
3964.93	0.00103	-0.0014	0.16024
3966.86	0.000632525	-0.00184	0.15853
3968.78	0.000741012	-0.00277	0.15745
3970.71	0.000488604	-0.00289	0.15782
3972.64	-0.000257607	-0.00226	0.15869
3974.57	-0.00146	-0.00228	0.15935
3976.5	-0.00161	-0.00216	0.15943
3978.43	-0.00121	-0.00157	0.15811
3980.36	-0.000429238	-0.00173	0.15774
3982.28	5.84192e-05	-0.00164	0.15866
3984.21	-0.000853919	-0.00161	0.15972
3986.14	-0.00225	-0.00203	0.15863
3988.07	-0.000675045	-0.00207	0.15984
3990	0.000694913	-0.00168	0.15988
3991.93	-0.000340153	-0.00159	0.15836
3993.85	-0.0013	-0.00122	0.15852
3995.78	-0.000311249	-0.00106	0.16082
3997.71	-0.00046108	-0.00158	0.16133
3999.64	-0.00169	-0.00159	0.15958
4001.57	0	0

## Sheet: Fig.1D
X	Y
Time	DBC-SiO2-SO2-Light-12h	DBC-SiO2-SO2-Dark12h	SiO2-SO2-Light-12h	DBC-SiO2-SO2-Light-12h
	60ppb SO2			10 ppb SO2
0	58.1143	58.9343	57.3402	10.3563
1	58.354	58.4182	57.7194	10.239
2	58.3942	57.5763	57.8882	10.1572
3	58.1175	58.1403	57.0096	10.5259
4	57.9988	58.2109	57.6187	10.2219
5	58.4375	58.612	57.304	10.3062
6	58.2256	58.1873	57.0731	10.154
7	58.5766	58.581	57.2389	10.0754
8	59.2428	58.8266	57.1258	10.1738
9	58.8401	58.9678	57.1744	10.1706
10	59.1502	59.1885	57.4651	10.2618
11	58.887	60.0372	57.3646	10.2001
12	58.2983	59.4297	58.2035	10.1561
13	58.1744	58.6357	57.1288	10.3633
14	58.4312	59.1919	55.9616	10.0773
15	58.9822	58.7557	56.4817	10.3397
16	58.888	57.3828	56.2721	9.61061
17	58.6281	59.1245	57.0177	10.1058
18	58.5346	58.9057	57.3747	9.98663
19	58.3152	58.7597	57.508	10.2269
20	58.0548	59.2988	57.8529	10.0929
21	58.7544	58.9132	57.8619	10.2073
22	58.8396	59.5439	57.6478	9.90077
23	58.3719	58.7164	57.6739	9.62963
24	57.9893	58.8463	57.0845	9.87917
25	58.3705	58.535	57.0189	10.0624
26	58.583	58.2338	57.8912	10.1226
27	59.1915	58.6114	57.8954	9.90262
28	58.5883	58.3508	56.5868	10.0923
29	58.2348	58.2804	57.2241	10.3095
30	57.9699	58.8451	57.6338	9.93912
31	58.2432	59.1426	57.146	10.083
32	58.4375	58.7984	56.9597	10.0627
33	58.5577	57.9154	57.4871	9.61497
34	58.4648	58.1857	57.2915	9.58769
35	58.8541	58.036	58.0368	10.0488
36	58.1048	58.7533	57.8021	10.1087
37	57.8227	59.4047	58.3906	10.1266
38	57.9939	59.3929	57.0314	9.90423
39	58.2712	59.4787	57.2088	10.005
40	58.2446	59.2158	57.2769	9.73009
41	58.332	58.4918	57.7837	9.74077
42	58.6573	58.9022	57.8254	9.88015
43	58.045	59.4792	58.0455	10.0999
44	58.1741	58.9714	57.3189	10.1756
45	58.3199	59.1082	57.554	9.98989
46	57.9165	59.1767	57.6369	9.88385
47	58.5635	59.464	58.0281	9.72483
48	58.1763	59.3105	58.178	9.87024
49	58.4187	59.5409	58.1373	9.87088
50	58.13	59.6789	57.0804	9.87572
51	57.8107	60.0296	57.3032	10.0638
52	58.7195	59.189	57.2521	10.0924
53	58.3929	59.8867	56.7504	10.1818
54	57.9304	59.1665	57.398	10.0292
55	58.7792	58.9489	57.5833	10.2158
56	58.5054	59.2693	56.2504	9.77316
57	58.5163	59.3377	56.8568	9.63175
58	58.054	59.5551	57.6481	9.90201
59	58.4665	59.6506	57.5892	10.0655
60	58.2859	59.8415	57.7413	10.2967
61	59.6234	59.5231	56.9069	10.0867
62	58.9897	59.5273	56.5544	9.96332
63	59.5997	59.2348	57.26	9.82859
64	59.2603	58.8148	57.1432	10.2959
65	58.8932	59.0375	56.5895	10.0372
66	59.0547	58.4065	56.9756	10.076
67	59.1033	58.9279	57.6027	9.91591
68	59.4213	58.7235	58.069	9.75283
69	58.1997	58.5152	57.2911	10.1099
70	57.8777	58.8035	57.5012	9.83096
71	58.7533	58.8227	58.7492	10.3677
72	58.3604	58.3548	58.5935	10.3812
73	58.5527	57.5797	58.3827	9.87675
74	58.6305	58.6727	58.3844	10.0592
75	58.9065	58.0775	57.7861	9.89552
76	58.4907	58.5612	57.3362	10.1883
77	58.1529	58.8577	58.3809	10.0475
78	58.0757	58.4338	58.2408	9.76216
79	57.6605	58.542	58.1022	10.3143
80	58.0683	58.9475	57.848	10.024
81	58.2603	58.6469	57.6773	10.063
82	58.4835	59.0989	58.0024	10.1905
83	58.6818	58.577	58.7468	9.81624
84	58.278	58.7572	57.8735	9.7065
85	57.9014	58.4566	57.9711	9.99987
86	58.0335	58.2911	57.8213	9.87271
87	58.2044	59.4381	58.4208	9.91332
88	58.4947	59.662	58.2559	10.1815
89	57.9344	59.5186	57.3757	10.5159
90	58.1533	60.3334	57.3954	10.3991
91	58.6327	60.4142	57.6367	9.57577
92	59.3615	60.1188	57.7299	9.73311
93	57.7994	60.1626	57.4402	10.2603
94	57.061	59.1932	58.0247	10.2074
95	58.7847	59.7235	57.2534	10.16
96	59.2888	59.8678	57.5739	9.93046
97	58.7717	59.4759	57.1366	10.2356
98	58.7702	59.9328	57.6908	10.3932
99	58.4206	59.9274	57.6755	10.6999
100	59.1135	59.5095	58.4089	10.3161
101	58.7823	59.2162	58.4421	9.9955
102	58.3692	59.3428	58.1866	9.82893
103	58.292	59.1971	57.8117	10.1445
104	58.8094	59.4697	59.2191	10.2217
105	58.7573	59.6794	59.4318	10.2218
106	59.3426	60.0458	59.1548	10.1976
107	58.8269	59.3064	58.703	10.2699
108	58.9747	58.7196	58.4162	10.2601
109	58.1806	59.7091	58.566	10.3509
110	58.6949	59.793	59.2589	10.2443
111	59.0144	59.7495	58.9445	9.99523
112	58.8716	59.722	58.5965	9.89187
113	58.468	59.1442	58.664	10.341
114	58.841	59.7235	58.5509	10.3505
115	58.647	59.6478	58.5906	10.3065
116	58.9502	60.1295	58.4355	10.2154
117	58.8368	60.0074	58.9796	9.69769
118	58.0342	60.0038	59.0847	9.92097
119	58.5979	59.7088	58.9145	10.1594
120	58.6792	59.3544	59.1512	10.1573
121	58.0939	59.493	58.8732	10.2134
122	59.2134	59.1719	58.4652	10.0191
123	58.1076	59.1972	57.4179	10.4753
124	58.3723	59.7407	58.4038	10.3264
125	58.5628	59.4146	58.9753	10.1423
126	59.0276	59.498	58.4486	10.2179
127	58.9426	58.9126	58.752	10.1757
128	58.6085	59.5179	56.3368	10.2015
129	58.6208	59.6695	62.4223	10.3881
130	58.7138	59.4658	60.5496	10.3685
131	58.189	59.248	59.5536	7.39712
132	58.7996	59.0148	60.4463	3.05703
133	58.448	59.4077	60.4031	2.25158
134	58.743	60.0862	59.9565	2.3303
135	58.7118	60.6779	59.6832	1.87222
136	58.3877	60.2124	59.9948	2.35804
137	58.2338	59.1044	59.7542	2.24544
138	58.2597	58.76	59.486	2.54307
139	57.8096	58.8833	59.4998	2.18995
140	58.6852	59.0449	60.1367	2.16433
141	58.8217	34.8002	59.6431	2.45317
142	56.8694	8.01477	58.9578	2.45567
143	24.9875	5.01	59.6373	2.39135
144	4.34835	4.37298	59.575	2.37006
145	2.63735	3.52072	59.2121	2.46222
146	2.38988	3.23841	58.693	2.30834
147	2.30714	3.33492	32.9947	2.53842
148	2.28196	3.50047	25.5586	2.43028
149	2.66769	3.75241	46.0697	2.46916
150	2.42673	3.62933	55.3237	2.41465
151	2.40965	4.18744	57.3399	2.46597
152	2.45926	5.86536	56.8002	2.09476
153	2.83827	7.28874	57.8972	2.19373
154	3.45856	9.52036	57.8699	2.75884
155	4.25304	10.8931	57.624	2.07227
156	4.99103	13.2977	57.9473	2.1418
157	6.48298	15.104	57.8292	2.37704
158	8.2754	16.8069	57.1669	2.7831
159	9.79944	18.8151	57.929	2.11056
160	11.5928	20.0734	58.5045	2.25745
161	12.9365	21.4609	58.8502	2.3543
162	14.7892	22.9427	58.2916	2.24272
163	15.8159	24.4757	59.1185	2.00139
164	17.236	25.757	58.7952	1.86545
165	19.0365	26.5907	58.86	2.26081
166	20.71	28.3159	58.9437	2.28229
167	21.812	29.667	59.4368	2.23438
168	23.6843	30.07	58.7786	2.12331
169	23.5737	30.6589	58.5597	1.97399
170	23.8825	31.0779	58.7795	2.14863
171	24.7235	31.7399	59.5088	2.52311
172	25.3488	32.7564	59.341	2.38002
173	26.2989	33.3579	59.0517	2.15775
174	27.2654	34.8747	59.2752	1.95319
175	29.3754	35.634	58.5842	2.12206
176	30.8145	35.7444	58.7623	1.85549
177	31.4456	36.7685	58.1977	2.04473
178	32.0056	37.1724	58.1041	1.99865
179	32.4199	37.673	58.8661	2.03315
180	32.6107	38.3741	58.7649	1.8609
181	33.9576	38.7052	59.3505	2.3791
182	34.7714	39.0805	58.2028	1.7715
183	35.5203	40.0997	58.8398	2.19445
184	35.8011	40.036	58.7321	2.49294
185	36.7938	40.2941	58.6724	1.66675
186	37.0872	40.1384	58.9106	1.60471
187	37.1222	41.288	58.9088	1.54854
188	38.0747	41.7074	58.4639	1.83375
189	38.7243	41.4756	58.9193	1.99599
190	39.2058	41.625	58.7894	1.72315
191	39.6823	42.42	58.5315	2.00508
192	39.6566	42.5322	59.2932	1.36399
193	39.0385	43.0322	59.6691	1.88435
194	39.2166	43.2186	59.6313	1.72599
195	40.0217	43.5105	58.8311	2.16585
196	39.9948	43.222	59.6841	1.94799
197	40.4749	44.3121	59.3804	1.75714
198	41.0305	44.9588	59.4531	2.06298
199	42.2548	44.5091	59.0024	2.12265
200	42.5475	44.4637	58.8959	1.95353
201	42.451	45.189	59.6371	2.03748
202	42.4997	45.3384	59.1813	2.05021
203	41.9633	45.8835	59.1518	2.12334
204	42.6669	46.1233	58.253	1.76431
205	43.0378	47.0852	58.4944	1.55367
206	43.5215	46.2883	59.078	1.93015
207	43.9453	46.768	58.9632	1.9631
208	43.2651	47.0223	59.2572	1.88599
209	43.6497	47.6212	58.8011	1.69994
210	43.5453	47.8403	58.7523	1.75323
211	44.3564	47.6141	59.2699	1.94583
212	45.2417	47.9614	58.7337	1.45521
213	44.2861	48.055	58.2051	1.76781
214	44.4567	47.9655	59.0017	1.88308
215	45.0079	48.5074	59.4938	1.86851
216	45.3067	48.5639	60.1909	1.53408
217	46.2489	49.136	59.6526	1.66894
218	45.8516	49.5778	59.7829	1.82372
219	45.2666	49.0029	59.3402	1.83679
220	46.2709	48.6402	59.0279	1.80044
221	46.1964	49.6285	59.73	1.56873
222	46.3231	49.3561	59.7575	1.44315
223	46.603	49.5717	58.8751	1.8159
224	47.2095	49.7592	59.3216	1.79639
225	46.9098	49.6717	58.9791	1.78156
226	47.242	49.6753	58.8429	1.97583
227	47.1602	50.114	59.6917	1.84621
228	47.123	51.0181	58.513	2.17747
229	47.2064	51.0747	58.7252	2.03769
230	47.7232	50.8963	58.764	2.07697
231	47.8349	50.3591	59.1744	2.30909
232	47.3422	50.5359	60.3984	1.49963
233	47.6005	50.7895	59.3216	1.72944
234	47.3773	50.7575	59.3081	1.78575
235	47.9168	50.6022	58.9095	1.93121
236	48.1379	51.0609	58.07	1.58288
237	48.1187	50.7184	59.1352	1.70343
238	48.1342	51.1476	58.6946	1.75513
239	48.3557	51.1427	58.732	1.8343
240	48.4564	52.0864	58.972	1.77966
241	48.7166	51.8203	58.5168	1.80903
242	48.792	52.3049	58.7442	1.80009
243	48.9744	51.5438	58.7443	1.98801
244	50.0414	51.2856	59.5151	2.10655
245	49.4375	51.5381	59.5255	2.10705
246	48.8591	51.817	59.2845	2.28956
247	49.4982	52.118	59.8553	1.97293
248	49.2502	52.0265	59.7975	2.11703
249	49.2898	51.7839	60.095	2.15705
250	48.7468	51.6314	60.8145	2.33372
251	49.2463	51.6999	59.5443	1.84049
252	49.9679	52.2013	59.9329	1.96978
253	50.1686	52.0888	59.9692	1.84166
254	50.455	51.375	59.6728	2.34886
255	50.1531	51.5928	59.653	1.93107
256	50.3452	52.3958	59.8433	1.53683
257	50.3235	52.9175	59.4387	1.70822
258	50.2471	52.8008	58.8111	1.83008
259	50.3576	52.2789	58.8633	1.95688
260	50.7326	52.2773	58.0666	1.91142
261	50.5649	51.7806	58.5035	1.88817
262	50.308	51.7742	59.0309	1.92528
263	50.1283	51.6369	59.3453	2.02471
264	50.2876	52.6451	58.5504	1.87631
265	50.833	52.8872	58.8247	1.85998
266	51.1562	52.5389	58.9224	1.76046
267	50.7241	52.7549	58.7903	2.10817
268	50.6519	53.2037	58.5294	1.86292
269	49.9442	53.4155	59.094	1.57759
270	50.9521	53.8315	59.5077	1.91183
271	51.3837	53.085	59.4452	1.99663
272	51.3726	53.5104	59.2734	2.18857
273	51.5322	54.3848	58.7236	2.08005
274	51.8373	53.4238	59.7884	2.22841
275	51.7097	52.7946	59.6268	1.89035
276	51.7902	52.3571	59.4288	2.01623
277	50.9065	53.1098	59.2468	1.89377
278	51.6342	53.3199	59.5667	1.97089
279	51.0436	52.9654	58.8223	1.99336
280	51.5508	53.5695	59.0391	2.1508
281	50.9516	53.8123	59.9021	2.10975
282	51.4967	53.8984	59.9944	1.98982
283	52.0468	54.6704	59.4543	2.01822
284	51.6408	54.4456	59.3723	2.32522
285	51.8787	53.8841	60.3192	2.26191
286	51.6842	55.1724	59.6872	2.31445
287	50.9592	54.5488	59.8978	2.01139
288	50.6226	54.8512	60.1101	1.99873
289	50.9763	54.4283	60.0376	2.10112
290	51.7113	54.2548	59.99	2.2688
291	50.782	54.9596	60.3577	2.00619
292	50.3726	55.1596	59.5954	1.73943
293	51.7653	54.3141	59.9149	1.72111
294	51.3066	53.7129	60.0538	2.34136
295	51.2995	53.3915	60.3518	1.87299
296	52.1975	53.6638	59.9585	2.16638
297	52.2405	53.2864	60.1056	2.29252
298	51.4239	53.6903	59.7768	2.36187
299	52.4536	53.6775	60.5923	2.14613
300	51.6697	54.3897	60.0359	2.28557
301	53.1359	53.8837	59.8336	2.2545
302	52.8502	53.9236	59.8345	1.93305
303	52.0385	54.2356	59.3991	2.39672
304	52.6592	53.9085	59.855	2.28774
305	52.3018	53.7925	60.1471	2.02114
306	52.022	55.243	59.7172	2.08557
307	52.0695	54.8213	59.9884	2.29081
308	52.4226	55.1538	59.5571	2.02375
309	52.2251	54.1459	59.5946	2.33045
310	52.2103	54.3909	59.5054	2.50124
311	52.6337	54.865	59.7891	2.32647
312	51.6455	53.645	59.3274	2.43537
313	52.4823	53.4477	59.492	2.47786
314	52.8757	53.8118	59.7538	2.18802
315	51.688	53.5979	60.0302	2.71883
316	51.5837	53.3689	60.1725	2.66308
317	52.0734	54.0885	59.6949	2.60637
318	52.6909	54.443	59.1318	2.33865
319	53.2641	54.509	59.5575	2.2179
320	52.4252	54.58	60.0023	2.33082
321	52.5075	54.0312	59.6768	2.43042
322	52.6178	54.4772	59.8841	2.46655
323	52.5432	54.9464	59.6452	2.30511
324	52.7591	54.9676	60.1848	2.62026
325	52.9756	55.2472	59.2362	2.61664
326	53.5023	55.0074	59.6073	2.81825
327	53.385	55.3012	59.4857	2.59901
328	52.8208	55.0712	59.5483	3.13003
329	53.2902	55.1871	59.3251	2.74235
330	53.0217	55.2965	59.4412	2.53614
331	52.3858	54.8073	59.7686	2.65392
332	52.377	54.6885	60.3432	2.64925
333	52.9357	55.2135	60.2509	2.64925
334	53.3192	54.4105	59.2593	2.13214
335	52.9818	54.3695	59.4868	2.68876
336	53.5841	54.4798	59.7331	3.43869
337	53.8019	54.1724	60.0294	2.85974
338	53.4384	53.9952	59.754	2.41341
339	53.5574	54.0743	59.8494	2.76988
340	53.9895	54.6283	59.6323	2.85094
341	53.2761	54.6524	60.1167	2.855
342	53.27	53.756	60.1723	2.61922
343	53.6474	54.3304	60.0517	2.7848
344	53.9286	55.2089	60.0968	2.80784
345	53.496	54.7836	60.3006	2.86157
346	53.0978	55.1171	59.2826	2.66793
347	52.2706	55.0133	59.6299	3.08077
348	52.8814	54.7646	59.8056	3.26047
349	54.3702	55.3725	60.0138	2.83748
350	53.8798	55.3139	60.0078	3.01958
351	53.0982	55.5921	59.7303	3.4298
352	52.6192	55.5522	59.7029	3.2725
353	52.8773	55.906	59.9236	3.18281
354	53.0232	56.4819	59.6877	3.42527
355	52.7672	56.1178	59.8949	2.95806
356	53.5698	56.4239	59.8813	2.96263
357	53.5732	55.7781	59.2184	3.13359
358	52.6099	56.2804	59.7039	3.24062
359	52.0397	56.4298	60.0757	3.26485
360	52.2761	56.1576	60.394	3.60789
361	52.478	55.438	59.822	3.4841
362	52.7179	54.8638	59.503	3.36646
363	52.6554	55.3877	59.8194	3.29161
364	52.9396	55.3319	59.5095	3.2923
365	52.5814	57.0108	60.0966	3.35133
366	53.5951	55.9403	59.5739	3.39361
367	52.9977	55.4539	59.6229	3.60809
368	51.9694	55.8266	59.9292	3.29016
369	52.2925	55.9347	60.2263	3.46107
370	52.6737	57.0709	59.8947	3.66159
371	52.5275	56.5413	59.8695	3.12568
372	51.8429	56.1217	59.5357	3.22754
373	52.9744	57.2175	60.0303	3.35417
374	53.4437	57.2947	60.5926	3.35605
375	53.2036	56.6985	60.4548	3.43168
376	53.1485	56.4402	59.933	3.52672
377	52.4518	55.7897	60.3991	3.29998
378	52.9275	55.8115	59.9695	3.75418
379	52.5845	55.4783	60.1894	4.02659
380	52.3634	56.0523	60.2472	3.88636
381	52.7466	55.9895	59.8637	3.84701
382	52.6967	55.9192	60.1835	4.05128
383	52.8249	56.2682	59.9575	3.59596
384	53.2539	55.9785	60.1951	3.83413
385	53.901	55.629	60.0859	3.74773
386	53.2444	55.3505	60.411	3.82032
387	53.1753	56.0502	59.9452	3.8566
388	53.299	56.8455	59.9182	3.85487
389	53.2877	56.2176	59.4683	4.07482
390	53.6227	56.0778	59.9592	3.99439
391	53.6785	56.2251	60.0298	4.19032
392	53.808	56.9065	59.7363	4.1668
393	53.2925	56.4493	59.6376	4.02592
394	53.2545	57.1921	59.2799	4.2736
395	53.2585	57.1195	59.7611	4.00498
396	52.8556	56.4513	59.7873	4.19365
397	53.6325	56.2086	59.9422	4.07255
398	53.7574	55.913	59.5666	4.09872
399	53.3389	56.4094	60.1962	4.22101
400	54.6794	56.0245	59.649	4.09892
401	54.1245	55.441	60.0276	4.27349
402	54.1715	55.908	59.8058	4.19747
403	54.7621	55.7676	60.0277	4.31406
404	53.8086	55.5258	60.1402	4.45391
405	54.4905	55.5363	60.417	4.36579
406	54.3137	56.1162	60.2421	4.36142
407	54.4815	55.9068	59.6208	4.57628
408	54.7539	55.4963	59.5972	4.25254
409	55.6218	55.6795	59.8198	4.64812
410	55.1823	55.7257	59.8474	4.66667
411	54.2163	55.645	59.6168	4.19295
412	54.0516	56.1154	60.0709	4.1927
413	52.9559	56.0185	59.446	3.93024
414	53.6367	55.4188	59.2834	4.34039
415	54.1832	55.5714	59.3157	4.46538
416	54.146	56.4014	59.1101	4.32479
417	54.2369	56.143	59.7854	4.27352
418	53.4296	56.2664	60.1142	4.41035
419	53.5231	56.0792	60.4211	4.80875
420	54.4347	56.1123	60.1364	4.45563
421	54.6455	55.9025	60.1906	4.55842
422	53.9019	55.853	60.6356	4.61835
423	53.352	56.5425	60.0394	4.74424
424	53.8515	56.2925	60.3378	4.3365
425	54.029	56.0361	60.0207	4.21893
426	54.0728	56.3309	60.0336	4.66284
427	54.4714	56.6069	59.5958	4.7639
428	53.7344	56.7068	60.0252	4.65753
429	53.2439	55.8553	59.3407	5.04455
430	53.9294	56.4755	59.5689	4.7506
431	53.314	57.1902	60.8438	4.45659
432	53.5936	57.1843	59.9951	4.69436
433	53.9184	57.3426	59.6014	4.42203
434	54.2444	57.409	59.697	4.46832
435	54.2985	57.4907	59.5016	4.40289
436	54.3438	56.5936	59.5646	4.82253
437	54.3651	57.5028	59.7122	4.68617
438	54.1717	56.6712	60.1066	5.06115
439	53.4897	57.4432	59.818	4.78012
440	54.0298	57.2092	59.6407	4.90872
441	53.3655	56.9912	59.8983	4.85245
442	54.1895	56.7283	60.1456	4.91376
443	53.2273	56.7897	59.6238	5.11466
444	53.5459	56.6363	59.4219	5.20269
445	53.5823	57.0259	59.5603	5.28326
446	54.5958	56.8131	59.6635	4.8436
447	54.9411	56.4223	59.3889	4.6608
448	54.4272	57.016	59.8151	5.20722
449	53.838	56.491	59.5908	4.89419
450	54.2329	57.0454	59.8768	4.85537
451	54.0796	55.6994	60.2344	4.83569
452	53.7133	55.5638	59.5883	5.0184
453	53.9288	55.7888	59.874	5.14114
454	54.4513	56.3207	60.2255	5.39127
455	54.6569	55.5093	59.8939	5.39361
456	54.6552	55.4173	59.9739	5.68896
457	54.2074	56.1817	60.0042	4.95312
458	53.7076	56.3931	60.0294	5.05834
459	54.1364	56.5581	60.3671	5.16868
460	55.0256	57.3119	60.2062	5.26114
461	55.3382	56.8771	60.1599	5.26694
462	54.948	56.7778	59.8929	5.11941
463	54.9462	56.8562	60.4453	5.06757
464	55.152	57.3804	59.4306	5.03145
465	55.1626	57.2771	59.28	5.33436
466	54.793	57.0749	59.7587	4.90482
467	54.3812	57.022	59.5857	5.13993
468	54.7263	56.8037	59.9735	5.06808
469	55.1031	57.2201	59.6044	5.23926
470	54.4128	57.5907	59.5391	5.2719
471	55.0645	57.4789	60.2239	5.30367
472	54.9002	56.6849	59.6743	5.65926
473	54.8094	56.4802	59.6526	5.42766
474	55.0147	57.2818	59.8189	5.26652
475	55.8128	57.0074	60.5297	5.32462
476	55.5794	56.8609	60.7133	5.27106
477	55.3431	56.439	60.3415	5.10387
478	55.75	56.9751	59.5883	5.09163
479	55.1225	55.9236	59.0459	4.89013
480	55.0154	55.5288	59.3868	5.57613
481	54.5762	56.6041	59.8534	5.66707
482	54.395	56.6394	59.6336	5.69474
483	54.9335	56.5883	60.0239	5.47745
484	54.2557	56.3751	60.74	5.52313
485	54.1328	57.4379	60.322	5.36676
486	54.4389	58.5118	60.1766	5.43744
487	54.6585	58.3504	59.8512	5.93514
488	54.4927	57.7743	60.2883	5.9827
489	55.2984	57.2732	59.7163	5.52375
490	55.174	57.0014	59.9519	5.37764
491	54.6479	56.6906	59.7511	5.82386
492	54.4511	56.999	60.1003	6.16661
493	54.1157	56.9136	60.5355	5.65384
494	55.2483	56.6495	60.1579	5.53389
495	54.8347	57.0162	60.1593	5.64328
496	54.3962	57.9762	60.1425	5.52408
497	54.0447	57.181	60.4695	5.53745
498	54.7995	57.0817	59.8747	5.67685
499	55.2275	56.7591	59.996	5.99973
500	54.1243	56.9849	59.553	5.57474
501	54.0834	57.0658	59.5115	5.47481
502	53.9497	57.2974	59.8823	5.74616
503	54.4101	57.3631	59.9936	5.65337
504	54.2924	56.7018	59.9183	5.92399
505	53.9543	57.0271	59.8028	5.40353
506	53.6343	56.8348	59.4216	5.88533
507	54.1105	56.8499	59.2862	5.95619
508	54.1085	56.8359	59.6487	5.81443
509	53.5358	57.792	59.207	5.48776
510	54.8621	57.9823	59.4947	5.6202
511	55.268	57.2034	59.7499	5.83631
512	54.8847	57.0822	59.7613	5.82671
513	54.3014	57.7234	59.8977	5.92355
514	55.1621	57.8536	59.2406	5.78339
515	54.6316	57.7862	59.0423	5.7542
516	54.8544	57.489	59.3991	5.77736
517	54.8064	57.5382	59.513	5.61635
518	54.9727	57.7249	59.8662	5.73437
519	54.9037	57.2862	60.4049	5.74139
520	54.5857	57.2047	59.4633	5.87866
521	54.9845	57.4171	59.8981	5.53838
522	55.3859	57.5327	59.0013	5.88882
523	55.2991	57.3401	59.0299	5.75781
524	54.7636	57.1619	59.9343	5.70735
525	54.995	56.9417	59.3276	5.93829
526	55.1134	57.4558	59.7203	5.82987
527	54.7819	56.9059	58.7757	5.45213
528	55.4076	56.8145	59.0492	5.75561
529	55.5187	56.3177	59.3122	5.9226
530	55.6279	57.4167	59.1599	6.04624
531	55.817	57.6172	59.2413	5.7308
532	54.8173	57.4127	59.0468	6.1937
533	54.9039	57.1447	59.3027	5.95059
534	55.662	56.2503	59.4588	5.73271
535	55.5452	56.7893	58.8686	6.12959
536	54.8176	56.7954	59.4505	5.99889
537	55.4165	57.2314	59.2515	5.85721
538	55.7071	57.8889	59.9765	5.86749
539	55.5091	57.7868	58.9093	5.7982
540	55.8619	58.3254	59.5209	6.18513
541	55.7723	57.9443	59.9595	6.05486
542	56.599	56.1371	59.3742	5.81773
543	55.4625	56.5014	59.9497	6.03432
544	55.6974	56.8978	59.5159	5.94315
545	56.1383	56.5929	59.5094	5.95171
546	55.2033	56.1281	59.773	6.37796
547	55.4042	55.8911	59.3154	6.06787
548	54.9666	57.663	59.8992	6.27118
549	55.8259	57.2116	59.7832	6.51644
550	55.3281	57.1013	59.4379	6.41159
551	55.2867	57.1472	59.5223	6.36079
552	55.3877	58.4593	59.2546	6.39285
553	55.1933	57.0081	59.3121	6.05952
554	55.5193	57.2822	59.1788	6.08769
555	55.6182	56.3171	58.9116	6.02624
556	55.2937	56.1816	58.5504	6.05959
557	55.3719	56.0208	59.0533	6.36643
558	54.6634	56.8914	58.6966	6.05821
559	54.718	56.4182	59.724	5.92107
560	55.557	57.5795	59.57	6.08621
561	55.6628	58.3137	59.3278	6.14906
562	55.5266	56.731	59.6722	6.25332
563	55.2461	55.9252	59.4862	6.12921
564	55.1985	56.0341	59.3133	6.1863
565	55.8974	57.1574	60.3336	6.12466
566	54.9352	57.4262	59.8233	6.51758
567	55.2084	56.7591	59.6575	6.43459
568	55.0076	57.351	59.1308	6.30838
569	55.3075	57.0108	60.0127	6.67058
570	55.1301	57.8024	59.9343	6.30013
571	55.0702	56.2847	60.0104	5.81338
572	55.1273	56.8194	59.714	6.85169
573	55.424	57.6404	59.1584	6.47969
574	55.533	57.5971	59.9938	6.51451
575	55.5604	57.2277	60.0696	6.64159
576	55.2303	57.5433	60.056	6.16944
577	55.4396	57.3286	59.5003	6.21322
578	55.1164	57.3509	59.8948	6.29487
579	55.9037	58.2464	59.9244	6.19586
580	56.2942	57.2219	59.4878	6.05661
581	55.7283	56.8123	59.7775	5.69623
582	55.2065	57.265	59.3982	6.16754
583	55.3329	56.827	59.6438	6.47007
584	55.7351	57.0533	60.0941	6.33249
585	55.6319	57.0179	59.7657	6.31581
586	55.4514	56.9412	59.5069	6.66561
587	55.4208	56.4944	59.8078	5.91963
588	55.9869	56.3307	58.9394	5.97983
589	55.2842	56.9797	59.4212	6.27454
590	56.0534	57.0899	60.3696	5.98618
591	56.0153	56.8433	59.9189	6.26083
592	56.0568	56.5415	60.2317	6.14741
593	55.4735	57.6554	60.2429	5.89738
594	55.1738	57.2053	59.7726	5.75485
595	55.5823	57.3582	59.2234	6.33417
596	56.1397	57.2733	59.8585	5.96126
597	55.0853	57.5293	60.2536	6.61179
598	55.1661	57.6049	60.1872	6.24805
599	55.0369	57.9304	59.969	6.08487
600	54.8353	57.6443	60.3244	6.17765
601	54.9836	57.3648	59.5813	6.55962
602	55.1243	56.755	59.4926	6.10176
603	55.4291	56.9363	60.2139	6.30984
604	54.6471	58.2799	60.326	6.88448
605	55.0627	57.763	59.8317	6.86137
606	55.5882	57.4417	59.5589	6.46581
607	55.2942	57.174	59.6102	6.20025
608	55.9969	57.4559	59.5378	6.65507
609	55.4167	57.0962	60.3142	6.715
610	55.5746	57.3801	60.0229	6.54004
611	55.0954	57.2331	59.6447	6.55937
612	55.2414	56.847	59.9161	6.32806
613	55.887	57.2022	59.7379	6.46295
614	55.9425	57.0492	60.5789	6.72206
615	56.4721	56.998	60.0322	6.68041
616	55.9756	57.404	60.0201	6.4418
617	55.547	57.5162	59.3432	6.5949
618	56.3216	57.0928	59.8247	6.46104
619	56.0719	57.1679	60.2893	6.32427
620	55.7077	57.4258	59.6783	6.16589
621	55.691	57.1294	59.8835	6.21165
622	55.8775	57.3169	60.1532	6.31199
623	56.0133	57.5833	59.5671	6.57774
624	56.4618	57.7022	58.8863	6.69896
625	56.4803	57.3774	59.7696	6.43949
626	56.4057	56.7595	60.251	6.58719
627	55.8185	56.2362	59.7569	6.62811
628	55.5901	56.2583	60.0235	6.66204
629	55.6523	56.865	59.7491	6.58176
630	56.1567	57.2696	59.8826	6.33774
631	56.0969	57.3148	59.468	6.35475
632	56.9019	57.7489	59.4313	6.89335
633	56.8939	57.2137	59.306	6.46932
634	53.9176	57.6551	59.9998	6.52332
635	55.0455	57.5167	59.9062	6.88268
636	54.3797	57.7487	60.1719	6.46973
637	55.0755	57.2625	60.043	6.63046
638	56.3967	57.7229	60.1239	6.84981
639	56.5263	57.8983	60.3146	6.40834
640	55.9819	57.289	59.9464	6.17795
641	56.6672	57.092	59.3583	6.85404
642	57.3767	58.095	59.2494	6.38991
643	56.9933	57.0457	59.2939	6.67151
644	56.387	57.989	60.307	6.68876
645	56.4358	57.4888	60.2321	6.56886
646	55.913	56.789	59.5993	6.77584
647	55.7122	57.0622	59.6784	6.4815
648	55.8263	57.0291	59.8181	6.65198
649	55.7275	57.1499	59.4577	6.90286
650	55.8367	56.8469	60.3973	6.65753
651	55.1086	57.0041	60.3056	6.73784
652	56.7082	56.091	59.8268	6.52102
653	56.7407	57.52	59.6847	6.92609
654	56.2734	57.3351	59.6858	6.75458
655	56.4053	57.3136	59.4534	7.24521
656	56.6527	57.369	59.9704	6.67312
657	56.4352	56.9812	60.2355	6.32911
658	56.326	57.1158	60.0067	6.43944
659	56.2631	58.3981	60.0521	6.64884
660	56.3413	57.787	60.0865	6.84331
661	56.3195	57.5444	60.1436	7.04682
662	56.6383	57.5904	60.4272	6.66424
663	56.7149	57.6887	59.4144	6.68128
664	55.7394	57.4078	60.6726	6.97414
665	56.2258	57.5249	59.986	6.94996
666	56.0095	57.8609	59.8758	6.61301
667	55.8742	57.9422	60.2641	6.42091
668	55.6192	57.6202	59.8924	6.66984
669	55.4999	58.0409	59.3638	7.01333
670	56.1241	58.1613	59.3591	7.0227
671	56.2988	58.252	59.7001	6.67648
672	56.5939	57.3998	59.506	6.85854
673	56.3781	57.2013	59.1998	6.87436
674	56.2413	56.9965	60.1948	6.70253
675	55.8121	57.2636	60.5042	6.61774
676	56.0852	57.3598	59.646	6.86046
677	56.664	56.9417	59.4906	6.58055
678	56.3342	57.6522	59.7148	6.36598
679	56.7143	58.3372	59.8783	6.68449
680	56.6492	58.4913	59.728	6.72814
681	55.7433	57.7472	59.1502	7.07987
682	56.0328	57.9446	59.257	6.77489
683	56.9866	57.4754	59.4514	6.78269
684	56.5944	57.9376	59.2384	7.19309
685	56.1855	57.7513	59.1858	6.77414
686	56.7053	57.1613	59.9646	7.06214
687	56.2327	56.969	60.2242	6.91273
688	56.695	57.3814	60.6765	6.48847
689	56.7629	57.9598	59.6503	6.76973
690	56.7459	57.4329	60.0304	7.15741
691	56.5095	57.4769	59.9555	7.04564
692	56.4894	57.3448	59.5612	6.67249
693	56.2495	56.8968	59.8622	6.68672
694	55.9632	57.6975	60.3919	6.77934
695	56.645	57.7087	60.4254	6.7055
696	56.3835	57.1357	60.27	6.87417
697	56.1799	56.8263	60.0899	7.03854
698	56.314	57.4569	60.0329	6.65275
699	56.3986	58.0606	60.1666	7.07318
700	56.3215	57.2959	59.9555	6.91297
701	57.3989	57.2873	59.838	7.21101
702	56.1204	57.9319	60.0071	7.00876
703	56.1038	58.1828	59.8363	7.09506
704	55.9583	58.1058	59.4065	7.152
705	55.6175	58.1597	59.89	6.87873
706	55.6298	56.9873	60.0985	6.9094
707	56.6595	57.9537	60.1145	7.14037
708	56.741	57.4718	59.3917	6.46879
709	56.0434	56.9535	59.9513	6.59395
710	56.2457	57.9768	60.1426	7.01693
711	55.6051	58.1732	60.5455	7.48219
712	56.1587	57.4762	59.8248	7.28762
713	55.6262	58.4589	59.436	7.36669
714	55.3779	57.2234	60.481	6.98352
715	55.8954	56.8792	59.9334	7.35571
716	56.1909	56.8811	60.0119	6.88388
717	55.9893	57.8498	59.8769	7.10838
718	55.9401	57.3549	59.3758	7.0335
719	55.9512	57.612	59.7853	6.8767
720	55.8327	57.5301	59.6855	6.63284
721	56.1272	57.9142	59.4934	6.97212
722	56.2082	57.7647	60.1661	6.96757
723	56.0655	57.5014	59.4387	7.00515
724	55.9232	57.6919	60.2704	6.95877
725	55.8122	58.1823	60.1672	6.91724
726	56.2629	58.9073	59.7378	7.15239
727	56.2681	58.7667	60.3224	7.1866
728	56.2694	58.2833	60.4308	7.05255
729	55.8512	58.1284	60.1087	6.79222
730	56.0763	58.2312	60.1655	7.18383
731	56.509	58.2075	59.9969	7.1193
732	56.3603	57.3299	60.4279	7.09285
733	56.6223	57.5498	60.4007	7.117
734	56.1592	58.1535	60.5774	7.4962
735	55.7821	58.1807	59.8944	7.48972
736	55.9521	57.9359	59.6647	7.46482
737	55.723	57.3956	59.9381	7.29333
738	56.3005	57.275	59.9379	7.29474
739	56.3501	57.1648	59.9842	7.0139
740	56.6541	57.1113	59.4307	7.02414
741	56.7325	56.865	60.3368	6.82852
742	56.326	56.8579	60.7473	7.29177
743	56.5635	57.5357	59.7221	6.95591
744	57.8129	57.4048	59.7483	7.13753
745	57.8281	57.5072	60.1005	6.9468
746	57.3233	57.6477	60.2771	7.37316
747	57.149	56.5195	59.8463	7.28243
748	57.389	57.008	60.3606	7.3495
749	57.0357	57.7819	59.9417	7.05817
750	57.4874	58.2867	60.0766	7.38061
751	57.0302	57.748	59.9962	7.1605
752	56.6193	57.3806	59.4241	7.51408
753	56.9862	57.83	59.9699	7.14099
754	56.39	58.0932	60.332	7.39579
755	56.9225	58.3029	60.2737	7.19793
756	56.8972	57.9176	60.4784	7.21364
757	57.121	57.4163	59.9696	7.08912
758	57.1872	57.8258	60.4414	7.59465
759	56.4977	58.3501	59.5944	7.46116
760	57.5229	57.7555	59.5474	7.03328
761	57.3244	57.6331	60.1692	7.2798
762	56.3652	57.4757	59.7759	7.38935
763	56.5479	57.7501	60.0744	6.91944
764	55.8746	57.5859	60.2495	6.87744
765	56.7949	57.487	59.5827	7.56068
766	56.7271	58.1291	59.9992	7.68359
767	56.2253	57.115	60.6049	7.50579
768	56.5929	57.5063	60.1588	7.53099
769	57.3396	57.2316	59.8079	7.32533
770	58.4644	57.5685	59.8259	7.53809
771	58.5253	57.939	60.6583	7.57689
772	58.2273	58.1658	60.3121	7.32505
773	57.7276	57.4674	59.852	7.38384
774	57.2007	57.5033	60.1913	7.03245
775	56.4629	58.0504	60.7477	7.11315
776	55.6744	57.936	59.861	7.16667
777	57.1798	57.2001	59.8284	7.01506
778	57.6042	57.6209	59.7859	7.13037
779	56.7579	57.0047	60.1623	7.24241
780	56.7507	57.8941	60.4175	7.40702
781	56.7845	57.6027	60.1663	6.72222
782	56.5361	57.4554	60.6635	6.58127
783	57.1811	57.4737	59.775	7.33612
784	56.974	57.7692	60.2216	7.29602
785	56.1723	57.1226	59.6823	7.34443
786	56.5604	57.4134	60.0757	7.40118
787	56.7965	57.1918	60.302	7.31207
788	56.9438	58.1305	59.6602	7.38759
789	57.0714	57.9259	59.0019	7.2223
790	57.7136	58.6519	59.8358	7.67257
791	57.6016	58.2828	60.3183	7.49677
792	56.6872	58.0502	60.4807	7.34664
793	57.3548	57.6495	60.5103	7.35007
794	56.9513	58.317	60.2523	6.93637
795	56.7124	58.2878	59.8661	7.17889
796	56.8162	58.6585	60.6467	7.39949
797	57.5554	58.3495	59.9254	7.25819
798	57.292	58.1303	59.6497	7.71685
799	57.5594	57.5386	59.93	7.47294
800	57.6308	57.9078	59.8201	7.34137
801	57.7307	57.6717	60.1238	7.58861
802	57.2686	57.5149	60.0836	7.68075
803	57.4971	57.7912	60.1101	7.41973
804	57.5704	57.6784	60.5573	7.49159
805	56.9787	56.8399	60.5445	7.69636
806	56.8243	57.8226	59.668	7.48298
807	57.8095	58.2557	59.6862	7.6765
808	57.3724	58.1923	59.6398	7.62329
809	56.7713	58.0081	60.2623	6.90079
810	57.5815	57.588	60.1594	7.45203
811	57.4312	58.1476	59.3096	7.24353
812	57.0177	57.3633	59.7725	7.3703
813	57.3584	57.823	60.0127	7.53011
814	57.417	57.5596	59.7577	7.44011
815	57.5071	57.7507	60.1823	7.53113
816	57.0477	58.1954	59.8043	7.33252
817	57.5012	58.0684	59.9807	7.50447
818	56.6946	57.7686	59.5256	7.68988
819	56.8927	58.1122	59.6117	7.64835
820	57.0635	58.4518	60.2337	7.53308
821	56.9603	58.5736	59.738	7.26796
822	57.0364	58.3181	59.2452	7.45867
823	56.8589	57.8885	59.5641	7.73576
824	57.9727	57.8123	60.1566	7.97998
825	57.5189	57.927	59.8809	7.59191
826	57.8181	58.4231	59.6666	7.59324
827	57.9224	58.4919	59.486	7.81919
828	58.0506	57.8366	59.1037	7.2797
829	57.5658	58.0259	59.685	7.30367
830	56.9257	57.6944	59.7553	7.56842
831	57.3854	58.3963	59.0779	7.39405
832	57.4377	57.2013	59.9401	7.66695
833	57.2681	58.7359	60.0765	6.92677
834	57.3872	57.8453	59.7251	7.34699
835	57.0936	57.9926	60.0101	8.20653
836	56.8991	57.5054	60.4087	7.60289
837	56.7405	57.8455	60.0869	7.48855
838	57.4116	57.7221	59.3025	7.74328
839	57.8852	57.748	59.7745	7.3821
840	56.9227	57.6574	60.4928	7.7648
841	57.2822	57.7645	60.3299	7.65962
842	56.3636	58.2448	60.2264	7.61574
843	56.8965	58.7184	60.071	7.82929
844	57.4264	59.1912	60.0349	7.44583
845	56.7658	58.5154	59.5323	7.54119
846	57.0821	57.8811	59.6702	7.81422
847	56.372	57.9594	59.5358	7.78333
848	56.3403	57.7335	59.7912	7.57213
849	56.8704	58.4624	59.5298	7.90673
850	57.1141	58.601	59.1516	7.66214
851	57.42	58.5289	59.4952	7.07197
852	56.9289	58.4968	59.8637	7.68661
853	57.2125	57.434	60.4204	7.15213
854	56.6895	57.2959	59.8464	7.24012
855	57.2898	56.9856	59.5678	7.68731
856	57.6043	56.964	59.5418	7.61617
857	57.0989	57.3122	59.6608	7.53185
858	56.4193	57.6072	59.6956	7.70466
859	57.2071	57.4722	59.7372	7.75429
860	56.8283	57.2783	60.1383	8.21041
861	57.2029	57.0873	59.638	8.13075
862	57.1847	57.3642	60.1018	7.56168
863	56.9774	57.7996	59.7238	7.27903
864	57.0242	58.8171	60.3184	7.31282
865	57.0736	57.8266	59.9529	7.47265
866	57.0944	57.2189	60.2441	7.51814
867	55.9629	58.2637	59.8001	10.8131
868	56.492	58.1154	60.2154	11.0265
869	57.5134	57.6934	60.3282	10.8582
870	57.3977	57.1746	59.9936	10.9686
871	57.0071	56.6722	60.3982	10.4866
872	56.7423	57.0065	59.758	10.3413
873	57.0388	56.8257	59.8204	10.4916
874	56.8437	57.4764	59.3717	10.6619
875	57.0351	56.6138	59.3798	10.2614
876	57.2902	56.8831	60.271	10.8144
877	56.0975	56.8882	60.3226	10.9001
878	56.9119	57.0479	60.2979	10.6708
879	57.0106	57.5563	59.0526	10.3516
880	57.1001	57.9443	59.4285	10.0426
881	56.2216	57.8607	59.5533	10.831
882	56.2907	58.0263	59.5806	10.7372
883	56.4423	58.1961	59.5282
884	56.6719	57.5341	59.3874
885	57.3469	56.8817	59.4058
886	56.8729	57.2273	60.1929
887	57.2644	56.8334	60.4174
888	58.0369	56.4361	59.7423
889	57.9213	56.2912	59.0195
890	58.1995	56.6335	60.1366
891	58.2354	56.8502	60.1794
892	57.453	57.0637	59.3575
893	57.9072	56.6045	59.5926
894	57.5215	57.3931	59.6705
895	58.1576	56.4973	59.9586
896	57.8107	56.3008	60.1513
897	59.0509	56.0919	59.4043
898	58.4931	56.2173	59.9676
899	57.5422	56.6352	59.8599
900	57.9565	56.0738	60.3123
901	57.0637	56.6381	59.8104
902	57.365	56.4291	59.9541
903	56.8985	57.2997	59.0732
904	56.6584	57.0118	59.7842
905	57.2084	56.5008	59.9524
906	57.0431	57.4262	59.4307
907	56.7513	56.5651	59.1773
908	56.9701	56.7321	59.3724
909	56.6581	56.1292	59.5604
910	57.0811	55.7229	60.0574
911	56.925	56.4983	59.209
912	56.7383	56.9075	59.9507
913	57.7325	57.1005	59.9043
914	58.4322	56.9806	59.2773
915	58.5281	56.324	59.2488
916	56.8518	56.7092	59.5595
917	56.7209	57.2333	59.7744
918	56.6424	56.7027	59.3572
919	57.4122	56.6624	60.2341
920	57.4115	56.6289	60.2671
921	56.4724	56.6619	60.0379
922	57.3034	56.8817	60.2164
923	58.2144	57.1644	59.336
924	57.8352	56.5695	59.383
925	58.0226	56.2627	59.8361
926	57.9928	56.8219	59.865
927	56.5435	56.3177	60.2355
928	56.0878	55.9341	60.3672
929	56.2689	56.868	60.0352
930	57.0206	56.8176	59.7519
931	57.4166	57.1985	59.6074
932	56.723	57.1101	59.8881
933	57.3285	56.8256	59.5336
934	57.7143	56.8015	59.7232
935	57.01	56.4071	59.9979
936	55.9589	56.8153	59.5426
937	56.3325	56.6439	59.5766
938	56.6136	56.3989	59.3566
939	56.8455	56.8075	59.9385
940	56.5247	55.4986	59.7309
941	56.0958	55.9713	59.966
942	56.8267	56.669	59.8747
943	57.4844	57.1647	60.6335
944	56.9363	56.954	60.2689
945	56.7251	57.5747	60.5024
946	56.8127	57.06	59.9427
947	56.621	56.4425	58.9988
948	57.0495	56.8162	59.3333
949	57.2274	55.7138	59.1667
950	56.9611	56.1378	59.6706
951	56.6164	57.1408	59.9837
952	57.3503	57.0896	60.2589
953	56.7181	56.9976	60.6197
954	57.7064	56.7304	59.7945
955	57.5154	57.3085	60.1773
956	57.8646	57.2384	60.1284
957	57.7365	57.2058	59.1306
958	57.0582	57.521	60.0497
959	56.6835	56.9828	60.2762
960	56.7964	57.4308	59.8722
961	57.9082	56.3891	59.6898
962	57.3438	57.1092	60.2875
963	57.6271	57.2215	60.114
964	57.0678	57.1321	59.9317
965	57.8586	57.2361	59.4253
966	57.616	57.1964	59.697
967	58.0549	57.1845	59.9761
968	57.9489	57.4921	60.0122
969	58.0625	57.4701	59.2487
970	57.6321	56.9358	60.3411
971	56.4651	56.9685	60.6013
972	57.8767	57.8643	60.4923
973	57.5941	57.6877	60.6999
974	57.9804	57.6327	60.3228
975	57.4138	57.2111	59.6783
976	57.4466	57.392	60.1941
977	57.4952	57.7502	59.9563
978	58.002	57.1958	59.5809
979	57.4503	57.067	59.6316
980	57.4895	57.1968	59.802
981	57.4443	57.5795	59.7717
982	58.0187	57.329	59.5796
983	58.0426	57.1414	60.1292
984	58.1381	57.3871	59.5543
985	57.8805	57.7493	59.5561
986	57.7898	57.673	59.9476
987	57.055	57.3101	59.7556
988	57.8201	57.6274	59.3984
989	57.5515	57.3857	60.4363
990	57.391	56.9024	59.7531
991	56.7623	57.0912	59.8403
992	56.861	56.7268	60.2234
993	56.6794	57.8817	60.1205
994	56.9194	57.0935	60.466
995	57.8492	57.6873	59.1538
996	57.8339	57.0492	59.7557
997	58.7166	56.6796	59.7354
998	58.2807	56.7039	59.8714
999	57.7499	58.3255	60.6079
1000	56.4169	58.0415	59.9613
1001	56.931	57.8554	59.1648
1002	57.2666	57.1169	59.7694
1003	57.2504	57.408	59.4701
1004	57.4557	57.5987	59.7978
1005	56.9156	57.5662	60.5577
1006	56.7976	56.5317	59.6911
1007	57.051	56.6018	60.0153
1008	56.6713	57.1174	59.7214
1009	56.5279	57.3851	60.2219
1010	56.7069	57.2226	59.4882
1011	56.5133	57.3249	59.2567
1012	56.6918	57.3483	60.1486
1013	55.9841	57.0664	59.8884
1014	56.6683	57.3855	59.8393
1015	56.9063	57.2733	60.1998
1016	56.4481	57.5548	59.5898
1017	56.1602	57.229	59.604
1018	56.8174	57.102	60.1494
1019	57.0714	57.0849	60.3522
1020	56.9846	57.5749	60.1771
1021	56.8311	56.8539	59.6168
1022	57.4619	57.2151	60.0335
1023	56.7742	57.2156	60.5986
1024	57.618	57.1971	60.3143
1025	57.4635	57.4142	59.9508
1026	56.8481	57.0305	60.4318
1027	57.0103	56.9703	60.2007
1028	57.3233	57.5653	59.7069
1029	57.1263	56.6015	59.8952
1030	56.7138	57.1022	59.8052
1031	56.9718	56.9961	60.4649
1032	57.1824	57.2334	60.2246
1033	56.1881	56.9354	59.8997
1034	56.4205	57.0516	60.7704
1035	57.1506	57.55	60.3915
1036	57.1508	56.6562	59.9068
1037	56.5725	57.4774	59.8669
1038	57.3973	57.7613	59.7823
1039	57.41	56.9883	59.8174
1040	57.5724	56.9296	59.7543
1041	56.3887	57.6036	59.6215
1042	57.0207	57.8235	60.2082
1043	57.3425	57.227	60.1295
1044	56.7181	56.9611	59.5947
1045	57.4865	57.0908	60.0682
1046	57.0935	56.7644	60.3279
1047	57.5672	57.3117	59.4968
1048	57.2405	57.3314	59.8508
1049	56.9033	56.9236	59.7749
1050	57.2437	57.4728	59.5784
1051	57.1173	57.0712	60.0775
1052	57.3285	57.0396	59.8435
1053	57.7713	57.0182	59.4944
1054	57.4886	57.3664	59.4706
1055	57.1823	57.8535	60.492
1056	56.3572	57.3647	59.4565
1057	56.6968	56.9631	59.2956
1058	57.1745	56.6542	59.4588
1059	56.8759	56.8961	59.6562
1060	57.1274	57.4314	58.922
1061	58.1012	57.0504	59.6778
1062	58.2447	56.3976	59.8641
1063	57.6871	57.6536	59.3241
1064	57.6549	57.8455	59.4807
1065	56.8472	57.3623	60.0783
1066	57.2844	57.2935	59.7214
1067	56.8129	57.4278	59.2784
1068	56.6275	56.7927	59.0619
1069	57.2068	57.3249	59.244
1070	57.1965	57.3354	59.455
1071	57.2446	56.6886	60.2568
1072	56.8751	56.9149	60.1374
1073	57.3981	56.996	60.0401
1074	57.5349	57.0059	59.4939
1075	57.4073	56.6082	59.4557
1076	57.7799	57.0839	59.9426
1077	57.3017	56.688	59.3096
1078	57.042	57.3565	59.5257
1079	56.8836	56.5728	59.2239
1080	57.824	56.6193	59.6156
1081	57.4343	57.0862	59.4494
1082	57.1417	57.3278	59.7658
1083	57.5909	56.495	59.6634
1084	57.5368	56.8464	60.0114
1085	57.2194	57.6902	59.6896
1086	57.4942	57.6661	59.9238
1087	57.6662	57.48	59.2354
1088	57.7194	57.0193	59.6124
1089	57.2151	57.0508	59.9155
1090	57.0762	57.5768	59.9321
1091	57.2422	57.6795	59.8526
1092	57.8402	57.2738	59.7398
1093	57.8415	56.4588	59.8942
1094	57.715	57.3784	59.6349
1095	57.8343	57.5344	59.3702
1096	57.9314	57.3062	60.2344
1097	57.1218	57.2748	59.7873
1098	57.8261	58.1959	59.7088
1099	58.1243	58.3509	59.2084
1100	57.1736	57.4924	59.8754
1101	56.9945	57.456	59.8395
1102	57.3961	56.9729	59.4318
1103	57.6203	57.2102	60.1467
1104	57.408	57.6684	59.8992
1105	57.7434	56.4503	59.8408
1106	57.6605	57.0439	59.6891
1107	57.6329	56.2354	60.0448
1108	57.9457	56.3249	59.07
1109	57.1798	56.6622	59.2787
1110	57.5782	57.0761	58.9489
1111	57.3379	57.8094	60.3178
1112	57.7399	57.2596	58.9341
1113	56.9153	57.6727	59.6276
1114	57.6969	57.475	59.8058
1115	57.542	57.1883	60.3123
1116	57.6879	57.087	59.7699
1117	57.4902	57.6708	60.1571
1118	57.5522	58.1084	60.7308
1119	57.3607	57.6736	60.3602
1120	57.1725	56.8861	59.7406
1121	58.2626	57.0279	59.9567
1122	57.0702	57.1835	59.9773
1123	56.9584	57.7726	59.5814
1124	57.0619	57.7361	59.607
1125	57.6402	56.7895	58.7983
1126	57.3316	57.2223	59.7004
1127	57.2376	56.5799	59.7819
1128	56.9236	57.0693	59.8206
1129	57.4974	56.5454	59.8586
1130	57.5115	56.6741	60.0308
1131	57.6396	56.6368	59.1286
1132	57.559	56.1555	59.944
1133	56.9239	57.4094	60.0529
1134	57.664	57.4705	59.7012
1135	57.7905	56.6864	60.0407
1136	58.2141	57.113	59.9331
1137	57.0887	57.4643	60.2077
1138	57.3468	57.3428	60.7664
1139	57.2913	57.1929	59.5284
1140	57.653	58.0468	59.4282
1141	57.076	57.5178	60.3164
1142	56.6869	57.6505	59.8624
1143	57.0766	57.8747	59.9924
1144	57.331	57.7049	59.2532
1145	57.0611	58.6031	59.5023
1146	57.1941	57.4651	59.6916
1147	57.7951	56.3697	59.3563
1148	57.8037	56.6983	59.6901
1149	57.0936	57.1843	60.3314
1150	57.5376	56.9801	59.956
1151	57.5538	56.8234	59.9834
1152	57.6954	56.5554	59.8063
1153	56.7426	56.9777	59.6499
1154	57.0512	56.798	59.7602
1155	57.9296	57.258	60.0464
1156	57.2929	56.6893	59.5631
1157	57.1595	57.3362	59.4024
1158	57.4774	56.4845	59.6646
1159	57.3108	57.0509	60.0933
1160	57.7089	56.9934	59.8056
1161	57.6955	56.5708	59.9745
1162	58.3192	56.7122	59.8611
1163	58.8791	57.0401	59.9027
1164	58.4329	57.5528	59.8643
1165	57.8912	57.6313	59.9997
1166	58.18	57.7718	59.4466
1167	58.2445	57.3641	59.4186
1168	58.2192	57.0142	59.8897
1169	57.8558	56.6276	59.4004
1170	57.7035	56.4313	59.294
1171	58.0613	57.0979	59.3126
1172	58.0026	56.555	59.9547
1173	57.3289	56.6617	59.9721
1174	57.2063	57.1323	60.0253
1175	57.378	56.4477	60.3271
1176	58.0354	56.4468	59.8096
1177	57.5232	57.4541	59.9962
1178	57.3509	57.1626	59.8073
1179	57.7719	57.6254	59.6134
1180	57.7441	57.6627	60.4545
1181	57.8416	58.0542	60.3142
1182	57.4258	57.5461	59.8448
1183	57.7645	56.9673	59.6711
1184	57.7372	56.9778	59.2681
1185	57.7704	58.1141	59.7442
1186	57.7622	58.2551	59.7283
1187	57.3669	58.4946	59.2419
1188	57.458	57.5763	59.6028
1189	57.7897	57.7635	59.9645
1190	57.8307	57.5453	60.1321
1191	56.9716	57.1583	59.7312
1192	56.9988	57.4753	60.6478
1193	57.5409	57.2437	60.0215
1194	58.0809	57.6252	60.2458
1195	57.6488	56.6767	59.6743
1196	58.2325	56.5208	59.9508
1197	57.4957	56.7083	59.408
1198	57.959	56.3715	59.7157
1199	57.4512	55.9665	60.0799
1200	58.2785	56.5695	60.387
1201	58.0263	57.0028	60.1943
1202	57.3262	57.3859	60.4694
1203	57.2214	58.2457	59.9459
1204	56.7062	57.553	59.4757
1205	56.9268	57.8827	59.9326
1206	57.9218	57.1587	59.0385
1207	57.8959	57.3711	59.5215
1208	58.4446	57.5016	60.3245
1209	58.0728	57.7453	60.1384
1210	57.8014	57.5879	59.8825
1211	57.0043	57.4371	59.4623
1212	57.4944	57.3576	59.8452
1213	57.6549	57.1663	59.7855
1214	58.1141	56.9344	60.1944
1215	57.2528	56.8546	60.2797
1216	56.876	57.7953	59.6847
1217	57.404	57.1907	59.6165
1218	57.276	56.9706	58.7968
1219	58.3921	57.052	60.0129
1220	58.7235	56.949	60.6942
1221	57.9409	57.2667	59.8846
1222	58.4635	57.4176	59.596
1223	58.1917	57.2779	59.5496
1224	57.4222	56.9646	59.6923
1225	58.0021	56.887	59.6009
1226	57.9794	57.2645	59.336
1227	58.7	56.9371	59.9796
1228	58.0536	57.2345	60.3404
1229	57.856	57.7335	59.9999
1230	58.4479	57.8971	59.7461
1231	58.2179	57.7793	59.3793
1232	57.9256	57.7355	59.1573
1233	58.1417	56.901	59.4488
1234	57.4019	57.7016	59.3879
1235	57.1422	57.5229	59.6743
1236	57.5919	57.5441	59.2786
1237	57.5615	57.6575	59.4568
1238	57.5699	57.9668	60.0018
1239	57.6653	58.6039	60.2581
1240	58.6088	57.2177	60.1052
1241	58.0557	57.0644	59.4531
1242	58.0291	57.5219	60.0993
1243	57.491	57.849	59.2031
1244	56.9108	57.8289	59.4094
1245	57.0051	57.6955	59.7125
1246	57.4101	56.3476	59.8482
1247	57.9801	57.0715	59.6865
1248	57.8847	56.8515	59.7416
1249	58.5807	56.9705	59.5067
1250	58.0963	57.1916	59.9343
1251	57.3403	57.8714	59.3888
1252	57.8884	57.4385	59.8014
1253	58.171	57.262	59.3347
1254	58.0481	57.0415	59.2987
1255	57.9104	56.8759	59.3883
1256	58.4213	58.0376	60.1926
1257	58.6805	57.6776	60.0499
1258	58.6262	58.0269	59.9874
1259	58.5661	58.4156	59.7439
1260	58.767	56.7744	59.8455
1261	58.1459	56.8699	59.6647
1262	58.5015	57.0691	59.7121
1263	57.661	57.0572	60.1092
1264	57.2459	57.7196	60.1015
1265	57.5489	56.8754	60.282
1266	58.1809	56.7633	59.9492
1267	58.1749	57.0752	59.9971
1268	58.3279	57.7974	59.702
1269	58.4096	57.4393	59.6981
1270	58.2658	57.3736	60.0207
1271	57.9074	57.5907	59.5514
1272	57.4126	57.8363	59.7981
1273	57.6161	57.5477	60.3222
1274	58.0254	58.0486	59.851
1275	58.397	58.0654	60.1962
1276	58.4079	58.4008	59.6175
1277	58.0323	58.1661	59.8356
1278	58.1038	58.0468	60.167
1279	57.5793	58.2481	59.88
1280	57.7247	57.3779	60.1227
1281	58.1901	57.7593	60.3788
1282	58.1232	57.8959	60.1873
1283	58.044	57.9284	60.4489
1284	57.3217	57.603	60.4426
1285	57.8431	57.2201	59.6386
1286	58.2929	57.3389	59.4346
1287	58.1233	57.5433	60.6058
1288	58.2305	57.7005	59.94
1289	58.1196	58.4864	59.7224
1290	58.1995	58.4299	60.4487
1291	58.4885	59.1265	60.4188
1292	58.4096	58.4321	60.1622
1293	57.974	57.9406	59.5939
1294	58.4756	57.7557	59.8238
1295	58.0898	57.6712	59.7678
1296	58.2379	58.2959	59.7505
1297	57.889	58.3962	60.136
1298	58.4212	57.6258	59.7291
1299	58.3721	58.566	59.9029
1300	58.01	57.8276	59.4936
1301	58.9139	58.162	60.0047
1302	57.8727	58.2038	60.3832
1303	58.1177	58.5731	60.2063
1304	57.5909	57.2902	60.1602
1305	58.1251	57.9131	59.8259
1306	57.5987	57.7018	59.7606
1307	58.8474	58.2262	59.6958
1308	58.2639	58.2277	58.7307
1309	58.435	58.1116	59.7125
1310	58.498	58.7025	59.4706
1311	58.3934	57.9898	60.3628
1312	58.1084	57.2471	59.9725
1313	59.2152	56.6111	60.1201
1314	59.1029	57.4455	59.7721
1315	58.8161	57.6222	59.6593
1316	57.7888	57.195	59.5335
1317	58.3414	57.3886	60.8564
1318	58.1209	57.9922	59.5787
1319	58.3315	58.1375	59.6747
1320	57.9403	58.6929	60.305
1321	58.3699	58.5928	59.8974
1322	57.4328	58.5174	60.0078
1323	57.9159	58.6203	59.9858
1324	57.9471	58.5475	60.5184
1325	57.8737	58.6859	60.5334
1326	58.3536	58.77	59.8102
1327	58.1381	58.2924	60.0134
1328	57.6987	58.2081	60.2125
1329	57.9601	58.1889	60.0937
1330	57.973	57.6365	60.2104
1331	57.1098	57.319	60.1172
1332	58.0432	57.52	60.2144
1333	58.0583	58.3003	60.1826
1334	57.8324	57.4113	59.8133
1335	57.8843	57.3743	59.8818
1336	58.2505	57.73	60.1278
1337	58.1581	57.7539	59.6263
1338	58.2519	57.1955	59.9946
1339	58.0548	57.6265	59.6519
1340	58.8194	58.479	60.4775
1341	57.9324	58.0008	60.3445
1342	58.5975	57.9474	60.5614
1343	57.8275	57.3548	60.6202
1344	58.1153	56.5485	60.5276
1345	58.2773	57.4915	60.27
1346	58.125	56.9674	60.1858
1347	57.6989	57.4675	60.0552
1348	58.5946	57.735	59.8688
1349	58.0635	58.1903	59.6253
1350	57.4686	57.6127	59.8294
1351	58.3368	57.3981	59.2464
1352	58.5313	58.0752	60.2785
1353	57.8911	57.8562	60.2997
1354	58.2225	57.3133	60.2085
1355	57.8568	57.5057	60.2856
1356	58.3459	57.4615	60.9096
1357	58.334	57.5765	60.1104
1358	58.1823	57.6913	59.631
1359	58.555	57.0845	59.945
1360	58.7348	57.5119	59.598
1361	58.5281	57.1805	60.1455
1362	58.3759	57.2637	60.5815
1363	58.7238	57.4258	60.307
1364	58.2366	58.371	60.6476
1365	57.5281	57.8661	60.3994
1366	57.2076	57.1218	60.6045
1367	57.6607	56.5847	60.3905
1368	58.7321	57.6289	59.8151
1369	58.8531	56.8871	59.6467
1370	59.0174	56.5484	59.9272
1371	58.1809	57.0056	60.2325
1372	57.7985	56.8719	60.0369
1373	57.368	57.3643	59.7737
1374	57.7508	57.35	59.8476
1375	57.7651	56.3442	59.1835
1376	58.2657	56.8908	60.2717
1377	57.8582	57.8023	59.9062
1378	57.8241	57.2871	60.0941
1379	58.2737	57.7249	60.4366
1380	58.0421	57.187	59.8409
1381	57.9202	57.1552	59.9486
1382	58.1562	57.1182	60.3487
1383	58.0416	57.4056	59.7404
1384	58.0182	57.556	60.2719
1385	57.0792	58.402	59.9889
1386	57.2441	58.75	59.4815
1387	58.2381	58.0244	59.3308
1388	57.8413	57.6497	59.724
1389	57.4301	58.6767	59.6091
1390	58.0754	58.0654	60.2193
1391	58.5739	58.0181	60.2712
1392	58.5019	57.7162	60.7233
1393	58.2958	57.4439	60.6886
1394	58.7878	57.4288	60.0164
1395	58.4526	57.8502	59.7943
1396	57.655	57.837	60.2076
1397	57.1728	57.9126	60.1596
1398	57.6861	57.7148	59.7574
1399	57.8181	57.7771	60.6035
1400	58.3105	57.2296	60.1513
1401	57.9467	57.8058	60.1028
1402	57.9405	58.0699	59.3748
1403	57.7778	57.1734	59.2823
1404	58.4032	57.9269	59.2428
1405	58.0575	57.7113	59.1223
1406	58.291	58.0717	60.1508
1407	58.3926	57.9769	59.8081
1408	58.0065	57.6758	60.3067
1409	57.9279	57.4174	59.9413
1410	58.0517	57.1301	59.4044
1411	58.3695	57.5118	59.8283
1412	57.4829	57.9292	59.6566
1413	57.4373	57.3207	59.6219
1414	58.3083	56.6488	59.4378
1415	58.6095	56.9099	60.0547
1416	58.8591	57.2608	59.9822
1417	59.3779	56.6758	59.6682
1418	59.3157	57.2081	59.6959
1419	58.8206	57.1586	59.9858
1420	59.1811	58.4527	59.9183
1421	59.012	57.7135	59.5301
1422	59.4951	57.3468	59.1465
1423	59.6238	58.4712	59.66
1424	59.1631	57.5606	60.3428
1425	59.4477	57.733	59.9298
1426	59.3468	57.5849	59.2972
1427	59.507	56.9126	58.8851
1428	59.6728	57.6625	59.5704
1429	59.1263	57.874	59.6551
1430	59.0009	57.9964	60.1359
1431	58.5037	57.4004	60.2949
1432	59.1193	57.5658	59.8691
1433	59.2206	57.7281	60.3683
1434	58.9798	56.7022	60.3708
1435	59.2752	56.5591	60.1106
1436	58.947	56.5025	60.1941
1437	59.7223	56.8718	60.26
1438	58.5625	57.2052	59.9181
1439	59.168	57.1165	60.019
1440	59.0964	56.8115	60.021
1441	58.6627	57.0717	59.7484
1442	59.2571	57.1695	59.6357
1443	59.5031	57.8346	59.2013
1444	59.7015	57.9586	59.9582
1445	58.7061	57.3402	59.7659
1446	57.575	57.7194	59.8628
1447	57.9433	57.8882	60.4316
1448	57.664	57.0096	59.677
1449	58.0878	57.6187	60.2625
1450	57.9963	57.304	60.7445
1451	58.8193	57.0731	60.6282
1452	59.5597	57.2389	60.2233
1453	58.4105	57.1258	59.8051
1454	58.4676	57.1744	60.2862
1455	58.1399	57.4651	60.1091
1456	58.6797	57.3646	60.1117
1457	58.5486	58.2035	60.366
1458	58.8876	57.1288	60.1474
1459	58.8627	55.9616	60.3872
1460	58.1525	56.4817	59.9443
1461	58.3026	56.2721	60.0095
1462	59.1736	57.0177	59.8104
1463	59.2608	57.3747	59.9761
1464	58.0062	57.508	59.807
1465	57.8471	57.8529	60.0449
1466	57.9788	57.8619	60.3857
1467	58.0765	57.6478	59.6094
1468	58.0467	57.6739	59.922
1469	58.5881	57.0845	60.2954
1470	58.221	57.0189	59.8441
1471	58.6931	57.8912	59.7547
1472	58.6868	57.8954	59.1067
1473	58.123	56.5868	60.1965
1474	57.7427	57.2241	60.3822
1475	57.8766	57.6338	60.5826
1476	57.7721	57.146	60.0742
1477	57.8953	56.9597	60.4854
1478	57.8716	57.4871	60.0439
1479	58.0014	57.2915	60.121
1480	59.1666	58.0368	59.5476
1481	58.6653	57.8021	59.6241
1482	58.7608	58.3906	60.6143
1483	58.8967	57.0314	60.7597
1484	58.1772	57.2088	59.9551
1485	58.2002	57.2769	59.6425
1486	56.9088	57.7837	59.7361
1487	58.0417	57.8254	59.8313
1488	58.2221	58.0455	59.6472
1489	58.0746	57.3189	59.3784
1490	57.7958	57.554	59.7293
1491	58.4434	57.6369	59.5738
1492	58.2662	58.0281	59.7641
1493	57.9647	58.178	59.3181
1494	58.3094	58.1373	59.3932
1495	58.4868	57.0804	59.8239
1496	59.136	57.3032	60.306
1497	58.4047	57.2521	60.1286
1498	59.1621	56.7504	60.557
1499	59.148	57.398	60.4133
1500	58.4232	57.5833	60.1115
1501	58.0676	56.2504	60.5383
1502	58.3144	56.8568	59.2855
1503	58.5674	57.6481	59.9941
1504	58.1827	57.5892	59.7105
1505	57.8394	57.7413	60.1727
1506	58.9802	56.9069	59.9074
1507	58.2095	56.5544	59.7241
1508	58.9118	57.26	59.6364
1509	58.905	57.1432	59.7928
1510	59.0473	56.5895	60.2155
1511	58.8642	56.9756	60.4365
1512	58.4769	57.6027	60.1453
1513	58.4524	58.069	60.096
1514	58.5536	57.2911	59.8668
1515	58.4937	57.5012	59.7488
1516	57.7477	58.7492	59.7512
1517	57.9524	58.5935	59.9522
1518	58.2941	58.3827	60.3049
1519	58.733	58.3844	59.2977
1520	58.6591	57.7861	59.2822
1521	58.1016	57.3362	59.3122
1522	57.7825	58.3809	59.7873
1523	57.8389	58.2408	59.8192
1524	58.7245	58.1022	60.0598
1525	58.4561	57.848	60.2149
1526	57.9831	57.6773	59.8362
1527	58.9125	58.0024	59.8559
1528	58.3279	58.7468	59.4823
1529	57.862	57.8735	59.8341
1530	57.1669	57.9711	59.6149
1531	57.3164	57.8213	59.7851
1532	57.474	58.4208	60.1185
1533	57.9558	58.2559	60.5035
1534	58.2452	57.3757	60.294
1535	58.605	57.3954	60.647
1536	58.0352	57.6367	60.086
1537	57.7981	57.7299	60.1665
1538	57.9204	57.4402	60.4295
1539	57.4583	58.0247	60.5094
1540	57.9215	57.2534	60.38
1541	58.7345	57.5739	60.0929
1542	58.3753	57.1366	59.4426
1543	57.6697	57.6908	59.4529
1544	57.9016	57.6755	60.3677
1545	58.1298	58.4089	60.12
1546	58.4622	58.4421	59.6579
1547	58.3143	58.1866	59.9937
1548	58.0249	57.8117	59.7079
1549	58.0252	59.2191	59.8208
1550	57.93	59.4318	59.3495
1551	58.1165	59.1548	58.9722
1552	57.8002	58.703	59.3954
1553	57.8006	58.4162	59.8084
1554	58.2392	58.566	59.7673
1555	58.3968	59.2589	59.7008
1556	58.6252	58.9445	82.3437
1557	57.5937	58.5965	86.098
1558	58.0956	58.664	62.944
1559	57.8055	58.5509	60.2557
1560	57.5501	58.5906	60.2753
1561	58.1933	58.4355	60.5723
1562	58.5342	58.9796	60.8421
1563	58.1915	59.0847	60.423
1564	57.9322	58.9145	60.0761
1565	58.4441	59.1512	60.3805
1566	58.6042	58.8732	60.5825
1567	58.2886	58.4652	60.4035
1568	58.611	57.4179	59.8865
1569	57.9236	58.4038	59.9662
1570	58.161	58.9753	60.2621
1571	57.3761	58.4486	59.942
1572	58.43	58.752	59.8004
1573	58.2129	96.3368	59.9134
1574	58.5563	72.4223	60.4881
1575	58.144	60.5496	61.3289
1576	58.304	59.5536	60.6152
1577	57.3364	60.4463	59.9238
1578	58.3077	60.4031	60.1418
1579	58.12	59.9565	60.4533
1580	57.7422	59.6832	59.9141
1581	58.0157	59.9948	59.9654
1582	58.2489	59.7542	59.6464
1583	58.1172	59.486	59.9004
1584	85.2449	59.4998	60.267
1585	82.5254	60.1367	59.7745
1586	62.1795	59.6431	60.1641
1587	59.5536	58.9578	59.7573
1588	59.9282	59.6373	60.2778
1589	59.4381	59.575	59.2613
1590	59.662	59.2121	58.9028
1591	59.5186	58.693	59.7613
1592	60.3334	32.9947	60.1459
1593	60.4142	25.5586	59.9333
1594	60.1188	46.0697	60.6587
1595	60.1626	55.3237	60.5951
1596	59.1932	57.3399	60.9418
1597	59.7235	56.8002	60.1021
1598	59.8678	57.8972	60.3155
1599	59.4759	57.8699	59.8923
1600	59.9328	57.624	59.2945
1601	59.9274	57.9473	59.8364
1602	59.5095	57.8292	59.8105
1603	59.2162	57.1669	60.4826
1604	59.3428	57.929	60.3653
1605	59.1971	58.5045	60.6837
1606	59.4697	58.8502
1607	59.6794	58.2916
1608	60.0458	59.1185
1609	59.3064	58.7952
1610	58.7196	58.86
1611	59.7091	58.9437
1612	59.793	59.4368
1613	59.7495	58.7786
1614	59.722	58.5597
1615	59.1442	58.7795
1616		59.5088
1617		59.341
1618		59.0517
1619
1620
1621
1622
1623
1624
1625
1626
1627
1628
1629
1630
1631
1632
1633
1634
1635
1636
1637
1638
1639
1640
1641
1642
1643
1644
1645
1646
1647
1648
1649
1650
1651
1652
1653
1654
1655
1656
1657
1658
1659
1660
1661
1662
1663
1664
1665
1666
1667
1668
1669
1670
1671
1672
1673
1674
1675
1676
1677
1678
1679
1680
1681
1682
1683
1684
1685
1686
1687
1688
1689
1690
1691
1692
1693
1694
1695
1696
1697
1698
1699
1700
1701
1702
1703
1704
1705
1706
1707
1708
1709
1710
1711
1712
1713
1714
1715
1716
1717
1718
1719
1720
1721
1722
1723
1724
1725
1726
1727
1728
1729
1730
1731
1732
1733
1734
1735
1736
1737
1738
1739
1740
1741
1742
1743
1744
1745
1746
1747
1748
1749
1750
1751
1752
1753
1754
1755
1756
1757
1758
1759
1760
1761
1762
1763
1764
1765
1766
1767
1768
1769
1770
1771
1772
1773
1774
1775
1776
1777
1778
1779
1780
1781
1782
1783
1784
1785
1786
1787
1788
1789
1790
1791
1792
1793
1794
1795
1796
1797
1798
1799
1800
1801
1802
1803
1804
1805
1806
1807
1808
1809
1810
1811
1812
1813
1814
1815
1816
1817
1818
1819
1820
1821
1822
1823
1824
1825
1826
1827
1828
1829
1830
1831
1832
1833
1834
1835
1836
1837
1838
1839
1840
1841
1842
1843
1844
1845
1846
1847
1848
1849
1850
1851
1852
1853
1854
1855
1856
1857
1858
1859
1860
1861
1862
1863
1864
1865
1866
1867
1868
1869
1870
1871
1872
1873
1874
1875
1876
1877
1878
1879
1880
1881
1882
1883
1884
1885
1886
1887
1888
1889
1890
1891
1892
1893
1894
1895
1896
1897
1898
1899
1900
1901
1902
1903
1904
1905
1906
1907
1908
1909
1910
1911
1912
1913
1914
1915
1916
1917
1918
1919
1920
1921
1922
1923
1924
1925
1926
1927
1928
1929
1930
1931
1932
1933
1934
1935
1936
1937
1938
1939
1940
1941
1942
1943
1944
1945
1946
1947
1948
1949
1950
1951
1952
1953
1954
1955
1956
1957
1958
1959
1960
1961
1962
1963
1964
1965
1966
1967
1968
1969
1970
1971
1972
1973
1974
1975
1976
1977
1978
1979
1980
1981
1982
1983
1984
1985
1986
1987
1988
1989
1990
1991
1992
1993
1994
1995
1996
[truncated: 5,639 more rows]

## Sheet: Fig.1E
						X	Y
Sample	SO2 (ppb)	Reaction Time	Light/Dark	Exp 1 (SO42-, μg ml-1)	Exp 2 (SO42-, μg ml-1)	Aaverage Value (SO42-, μg ml-1)	error bar
Fresh SiO2	0	--	--	0.10731	0.11897	0.11314	0.00825
Fresh SiO2/DBC	0	--	--	0.37024	0.33536	0.3528	0.02467
SiO2	60	12h	Light	0.52998	0.47383	0.50191	0.03971
SiO2/DBC	10	12h	Light	2.0384	0.9848	1.5116	0.74501
DBC/SiO2	60	12h	Dark	1.96157	2.10906	2.03531	0.10429
SiO2/DBC	60	12h	Light	3.27065	4.0913	3.68098	0.58029

## Sheet: Fig.1F
DBC(mg)			SO42- (μg ml-1)			X (DBC)		Y (SO42-)
Exp 1	Exp 2		Exp 1	Exp 2		Average Value	Error bar	Average Value	Error bar
0	0		0.0626	0.0694		0	0	0.066	0.00481
0.9	1		0.50444	0.91467		0.95	0.07071	0.70956	0.29007
2.2	2		1.90788	2.38659		2.1	0.14142	2.14724	0.3385
3.2	3		3.73921	3.07202		3.1	0.14142	3.40562	0.47178

## Sheet: Fig.2A
X	Y
Fresh DBC	3.74
SO2-Aged DBC	2.68

## Sheet: Fig.2B
X	Y		X	Y		X	Y		X	Y
Temperature (℃)	DBC-H2SO4		Temperature (℃)	SO2-aged DBC-Light		Temperature (℃)	pure H2SO4		Temperature (℃)	DBC
35	5e-15		35	5e-15		35	5e-15		35	5e-15
38.1487	5e-15		38.1487	5e-15		38.6223	5e-15		37.9155	5e-15
41.2975	5.3557e-15		41.2975	5e-15		42.2446	5e-15		40.8305	5e-15
44.4457	5.64362e-15		44.4457	6.10357e-15		45.8665	5e-15		43.746	5e-15
47.5945	5e-15		47.5945	5e-15		49.4888	5e-15		46.6611	5e-15
50.7427	5e-15		50.7427	5e-15		53.1111	5e-15		49.5766	5e-15
53.8914	5e-15		53.8914	5e-15		56.733	5e-15		52.4921	5e-15
57.0402	7.00139e-15		57.0402	5e-15		60.3554	5e-15		55.4071	5e-15
60.1884	6.10976e-15		60.1884	5e-15		63.9776	5e-15		58.3226	5.12525e-15
63.3371	5e-15		63.3371	5e-15		67.6	5e-15		61.2376	5e-15
66.4854	5e-15		66.4854	5e-15		71.2219	5e-15		64.1531	5e-15
69.6341	5e-15		69.6341	5e-15		74.8442	5e-15		67.0686	5e-15
72.7828	6.418e-15		72.7828	5e-15		78.4665	5e-15		69.9836	5e-15
75.9311	5.0665e-15		75.9311	5e-15		82.0884	5e-15		72.8991	6.74423e-15
79.0798	5e-15		79.0798	5e-15		85.7107	5e-15		75.8142	5e-15
82.228	5e-15		82.228	5e-15		89.333	5e-15		78.7297	5e-15
85.3768	7.02164e-15		85.3768	5e-15		92.9549	5e-15		81.6452	5e-15
88.5255	5e-15		88.5255	5e-15		96.5772	5e-15		84.5602	5e-15
91.6737	5e-15		91.6737	5e-15		100.2	5e-15		87.4757	5.97347e-15
94.8225	5e-15		94.8225	5e-15		103.822	5e-15		90.3907	5e-15
97.9707	5e-15		97.9707	5e-15		107.444	5e-15		93.3062	5e-15
101.119	6.25837e-15		101.119	5e-15		111.066	5e-15		96.2217	5e-15
104.268	5e-15		104.268	5e-15		114.688	5e-15		99.1368	5e-15
107.416	5e-15		107.416	5e-15		118.31	5e-15		102.052	5e-15
110.565	5e-15		110.565	5e-15		121.933	5e-15		104.967	5e-15
113.713	5e-15		113.713	5e-15		125.555	5e-15		107.883	5e-15
116.862	6.36511e-15		116.862	5e-15		129.177	5e-15		110.798	5e-15
120.011	5e-15		120.011	5e-15		132.799	5e-15		113.713	5e-15
123.159	5e-15		123.159	6.14555e-15		136.421	5e-15		116.629	5e-15
126.308	5e-15		126.308	5e-15		140.044	5e-15		119.544	5e-15
129.456	6.90084e-15		129.456	5e-15		143.666	5e-15		122.459	5e-15
132.605	5e-15		132.605	5e-15		147.288	5e-15		125.375	5e-15
135.754	5e-15		135.754	5e-15		150.91	5e-15		128.29	5.07642e-15
138.902	5e-15		138.902	5e-15		154.532	5e-15		131.205	5e-15
142.051	5e-15		142.051	5e-15		158.154	5e-15		134.12	5e-15
145.199	5e-15		145.199	5e-15		161.777	5e-15		137.036	5e-15
148.347	5e-15		148.347	6.02377e-15		165.399	5e-15		139.951	5e-15
151.496	5e-15		151.496	5e-15		169.021	5e-15		142.866	5e-15
154.644	5e-15		154.644	5e-15		172.643	5e-15		145.782	5e-15
157.793	7.08743e-15		157.793	5e-15		176.266	5e-15		148.697	5e-15
160.941	5e-15		160.941	5e-15		179.887	5e-15		151.612	5e-15
164.09	5e-15		164.09	5e-15		183.51	5e-15		154.528	5e-15
167.239	5e-15		167.239	5e-15		187.132	5e-15		157.443	5e-15
170.387	5e-15		170.387	5e-15		190.754	5e-15		160.358	5e-15
173.536	8.37953e-15		173.536	5e-15		194.376	5e-15		163.274	5e-15
176.684	5e-15		176.684	5e-15		197.999	5e-15		166.189	5e-15
179.833	5e-15		179.833	5e-15		201.621	5.91145e-15		169.105	5e-15
182.982	5e-15		182.982	5e-15		205.243	4.73654e-14		172.02	5e-15
186.13	6.83672e-15		186.13	5e-15		208.865	6.6597e-14		174.935	5e-15
189.279	6.30628e-15		189.279	5e-15		212.487	1.38012e-13		177.85	5e-15
192.427	5e-15		192.427	5e-15		216.109	1.71465e-13		180.766	5e-15
195.576	5e-15		195.576	5e-15		219.732	1.93799e-13		183.681	5.19865e-15
198.724	5e-15		198.724	5e-15		223.354	2.56453e-13		186.596	5e-15
201.873	5e-15		201.873	6.66689e-15		226.976	3.07813e-13		189.512	5e-15
205.021	5e-15		205.021	5e-15		230.598	3.80693e-13		192.427	5e-15
208.169	6.57266e-15		208.169	5e-15		234.22	4.3651e-13		195.342	5e-15
211.318	1.45226e-14		211.318	5e-15		237.842	4.90981e-13		198.258	6.48146e-15
214.467	3.59632e-14		214.467	5e-15		241.465	5.91506e-13		201.173	5e-15
217.615	5.71336e-14		217.615	5e-15		245.087	7.06905e-13		204.088	5e-15
220.764	6.85995e-14		220.764	7.06432e-15		248.709	8.3462e-13		207.003	5e-15
223.912	8.2731e-14		223.912	9.26443e-15		252.331	9.74897e-13		209.919	5e-15
227.061	1.02143e-13		227.061	1.28714e-14		255.954	1.07724e-12		212.834	5e-15
230.21	1.21084e-13		230.21	1.33275e-14		259.576	1.09985e-12		215.749	5e-15
233.358	1.31757e-13		233.358	1.50614e-14		263.198	1.18006e-12		218.665	5e-15
236.507	1.36913e-13		236.507	1.63667e-14		266.82	1.30068e-12		221.58	5e-15
239.655	1.4384e-13		239.655	1.70306e-14		270.442	1.47663e-12		224.495	5e-15
242.804	1.59713e-13		242.804	2.34718e-14		274.064	1.63173e-12		227.411	5e-15
245.952	1.70549e-13		245.952	2.90498e-14		277.687	1.89842e-12		230.326	5e-15
249.101	1.74309e-13		249.101	3.81235e-14		281.309	2.2301e-12		233.241	5e-15
252.249	1.76648e-13		252.249	4.70909e-14		284.931	2.87689e-12		236.156	5e-15
255.398	1.84754e-13		255.398	5.15845e-14		288.553	3.83072e-12		239.072	6.11935e-15
258.546	1.96075e-13		258.546	5.07321e-14		292.175	4.47081e-12		241.987	5e-15
261.695	2.031e-13		261.695	5.44418e-14		295.798	4.69427e-12		244.902	5e-15
264.843	2.04404e-13		264.843	5.84101e-14		299.42	4.60242e-12		247.818	5e-15
267.992	2.08429e-13		267.992	5.82094e-14		303.042	4.91784e-12		250.733	5e-15
271.14	2.19235e-13		271.14	6.61218e-14		306.664	4.13636e-12		253.648	5e-15
274.289	2.27414e-13		274.289	7.2858e-14		310.286	4.18254e-12		256.564	5e-15
277.438	2.31498e-13		277.438	7.9789e-14		313.908	3.89413e-12		259.479	5e-15
280.586	2.28108e-13		280.586	8.51961e-14		317.531	3.76157e-12		262.394	5e-15
283.735	2.29373e-13		283.735	8.80386e-14		321.153	3.63879e-12		265.309	5e-15
286.883	2.39924e-13		286.883	8.81836e-14		324.775	3.69589e-12		268.225	5e-15
290.032	2.43814e-13		290.032	8.85972e-14		328.397	3.69486e-12		271.14	5e-15
293.18	2.41986e-13		293.18	9.24604e-14		332.02	3.55637e-12		274.055	5e-15
296.329	2.3556e-13		296.329	9.90405e-14		335.641	3.37852e-12		276.971	5e-15
299.477	2.3697e-13		299.477	1.04511e-13		339.264	3.27923e-12		279.886	5e-15
302.626	2.40549e-13		302.626	1.11424e-13		342.886	3.35672e-12		282.801	5e-15
305.774	2.35757e-13		305.774	1.14119e-13		346.508	3.12298e-12		285.717	5e-15
308.923	2.2611e-13		308.923	1.15116e-13		350.13	2.87867e-12		288.632	5e-15
312.071	2.1843e-13		312.071	1.14508e-13		353.753	2.71765e-12		291.547	5e-15
315.22	2.19712e-13		315.22	1.14244e-13		357.375	2.51094e-12		294.462	5e-15
318.368	2.18611e-13		318.368	1.14335e-13		360.997	2.28008e-12		297.378	5e-15
321.517	2.07991e-13		321.517	1.16605e-13		364.619	2.01008e-12		300.293	5e-15
324.666	1.91759e-13		324.666	1.21248e-13		368.241	1.74302e-12		303.209	5e-15
327.814	1.80214e-13		327.814	1.19871e-13		371.863	1.59692e-12		306.124	5e-15
330.963	1.74142e-13		330.963	1.17945e-13		375.486	1.49716e-12		309.039	5e-15
334.111	1.6847e-13		334.111	1.15959e-13		379.108	1.43161e-12		311.955	5e-15
337.26	1.53577e-13		337.26	1.11231e-13		382.73	1.38319e-12		314.87	5e-15
340.408	1.36951e-13		340.408	1.04682e-13		386.352	1.3203e-12		317.785	5e-15
343.557	1.3044e-13		343.557	1.0014e-13		389.974	1.27496e-12		320.701	5e-15
346.705	1.28452e-13		346.705	9.55615e-14		393.597	1.21943e-12		323.616	5e-15
349.854	1.19218e-13		349.854	9.35671e-14		397.219	1.19952e-12		326.531	5e-15
353.002	1.09809e-13		353.002	9.1317e-14		400.841	1.1694e-12		329.447	5e-15
356.151	9.96528e-14		356.151	8.86023e-14		404.463	1.17236e-12		332.362	5e-15
359.299	1.0136e-13		359.299	8.60167e-14		408.085	1.11412e-12		335.277	5e-15
362.448	9.96764e-14		362.448	8.26968e-14		411.708	1.10288e-12		338.192	5e-15
365.596	9.01691e-14		365.596	7.12959e-14		415.33	1.0993e-12		341.108	5e-15
368.745	8.52801e-14		368.745	6.6528e-14		418.952	1.06575e-12		344.023	5e-15
371.894	8.30133e-14		371.894	6.45562e-14		422.574	1.04893e-12		346.938	5e-15
375.042	8.7023e-14		375.042	6.00237e-14		426.196	1.08565e-12		349.854	5e-15
378.191	8.26171e-14		378.191	6.29055e-14		429.819	1.0876e-12		352.769	5e-15
381.339	7.26006e-14		381.339	6.0984e-14		433.441	1.07469e-12		355.684	5e-15
384.488	7.07721e-14		384.488	6.19956e-14		437.063	1.08423e-12		358.6	5e-15
387.636	7.19255e-14		387.636	5.87397e-14		440.685	1.06423e-12		361.515	5e-15
390.785	7.10489e-14		390.785	5.55822e-14		444.307	1.072e-12		364.43	5.73056e-15
393.933	6.92267e-14		393.933	5.1528e-14		447.929	1.09332e-12		367.345	5e-15
397.082	6.15028e-14		397.082	4.99935e-14		451.552	1.20707e-12		370.261	5e-15
400.23	6.05297e-14		400.23	4.89084e-14		455.174	1.23708e-12		373.176	5e-15
403.379	6.65561e-14		403.379	5.15063e-14		458.796	1.24363e-12		376.091	5e-15
406.527	6.43815e-14		406.527	5.33541e-14		462.418	1.29766e-12		379.007	5e-15
409.676	5.7378e-14		409.676	5.50206e-14		466.041	1.29633e-12		381.922	5e-15
412.824	5.45054e-14		412.824	5.58116e-14		469.662	1.33107e-12		384.837	5e-15
415.973	5.79779e-14		415.973	5.33323e-14		473.285	1.32605e-12		387.753	5e-15
419.122	6.01471e-14		419.122	4.97168e-14		476.907	1.32522e-12		390.668	5e-15
422.27	5.91895e-14		422.27	4.65091e-14		480.529	1.3832e-12		393.583	5e-15
425.419	5.51084e-14		425.419	4.75839e-14		484.151	1.39777e-12		396.498	5e-15
428.567	5.401e-14		428.567	4.87574e-14		487.774	1.45156e-12		399.414	5e-15
431.716	5.85816e-14		431.716	5.41082e-14		491.395	1.58044e-12		402.329	5e-15
434.864	6.15784e-14		434.864	5.58221e-14		495.018	1.58004e-12		405.244	5e-15
438.013	5.60925e-14		438.013	5.61133e-14		498.64	1.56033e-12		408.16	5e-15
441.161	5.15687e-14		441.161	5.61756e-14		502.262	1.59052e-12		411.075	5e-15
444.31	5.54273e-14		444.31	5.39235e-14		505.884	1.64844e-12		413.99	5e-15
447.458	6.36625e-14		447.458	5.12907e-14		509.507	1.60068e-12		416.906	5e-15
450.607	6.29798e-14		450.607	5.15216e-14		513.129	1.64138e-12		419.821	5e-15
453.755	5.43211e-14		453.755	5.30113e-14		516.751	1.63039e-12		422.736	5e-15
456.904	5.69233e-14		456.904	5.52467e-14		520.373	1.61788e-12		425.651	5e-15
460.052	6.55327e-14		460.052	6.06088e-14		523.995	1.60501e-12		428.567	5e-15
463.201	6.91879e-14		463.201	6.37084e-14		527.617	1.62692e-12		431.483	7.75877e-15
466.35	6.68937e-14		466.35	6.68092e-14		531.24	1.62307e-12		434.398	5e-15
469.498	6.10238e-14		469.498	6.77672e-14		534.862	1.6096e-12		437.313	5e-15
472.647	6.69635e-14		472.647	6.24004e-14		538.484	1.61357e-12		440.228	5e-15
475.795	7.68379e-14		475.795	6.58739e-14		542.106	1.67011e-12		443.144	5e-15
478.944	7.50589e-14		478.944	6.54457e-14		545.728	1.73427e-12		446.059	5.98151e-15
482.093	7.15022e-14		482.093	7.30613e-14		549.351	1.79654e-12		448.974	5e-15
485.241	7.11311e-14		485.241	7.7664e-14		552.973	1.79098e-12		451.89	5e-15
488.389	8.00839e-14		488.389	8.2623e-14		556.595	1.82242e-12		454.805	5e-15
491.538	8.69256e-14		491.538	8.52327e-14		560.217	1.86853e-12		457.72	5e-15
494.686	8.26797e-14		494.686	8.38861e-14		563.839	1.92011e-12		460.636	5e-15
497.835	8.18984e-14		497.835	8.22068e-14		567.462	2.25861e-12		463.551	5e-15
500.983	8.34563e-14		500.983	7.62597e-14		571.084	2.37997e-12		466.466	5e-15
504.132	9.37876e-14		504.132	6.97981e-14		574.706	2.5268e-12		469.381	5e-15
507.28	9.44143e-14		507.28	6.17006e-14		578.328	2.7918e-12		472.297	5e-15
510.429	9.43194e-14		510.429	5.88706e-14		581.95	3.44202e-12		475.212	6.69416e-15
513.578	9.62813e-14		513.578	5.29071e-14		585.573	3.34285e-12		478.127	5e-15
516.726	1.05129e-13		516.726	4.89568e-14		589.195	3.53182e-12		481.043	5e-15
519.875	1.16832e-13		519.875	4.63882e-14		592.817	3.72216e-12		483.958	5e-15
523.023	1.15272e-13		523.023	3.92483e-14		596.439	3.98464e-12		486.873	5e-15
526.172	1.18957e-13		526.172	3.505e-14		600.061	4.23995e-12		489.789	5e-15
529.321	1.32219e-13		529.321	2.73257e-14		603.683	4.38483e-12		492.704	5e-15
532.469	1.53387e-13		532.469	2.24538e-14		607.306	4.78213e-12		495.619	5e-15
535.618	1.66757e-13		535.618	1.93469e-14		610.928	5.35641e-12		498.534	5e-15
538.766	1.78492e-13		538.766	2.15346e-14		614.55	5.68216e-12		501.45	5e-15
541.914	1.95531e-13		541.914	2.18617e-14		618.172	6.12609e-12		504.365	5.58311e-15
545.063	2.17998e-13		545.063	2.2681e-14		621.795	7.26569e-12		507.28	5e-15
548.211	2.33452e-13		548.211	2.07445e-14		625.416	7.69209e-12		510.196	5e-15
551.36	2.36016e-13		551.36	1.61894e-14		629.039	8.53094e-12		513.111	5e-15
554.508	2.29656e-13		554.508	1.27231e-14		632.661	9.18872e-12		516.026	5.28383e-15
557.657	2.27159e-13		557.657	8.81211e-15		636.283	1.00788e-11		518.942	5e-15
560.806	2.22348e-13		560.806	8.8054e-15		639.905	1.02952e-11		521.857	5e-15
563.954	2.09624e-13		563.954	9.74934e-15		643.528	1.02363e-11		524.772	5e-15
567.103	1.91358e-13		567.103	1.14089e-14		647.15	9.53183e-12		527.687	5e-15
570.251	1.73173e-13		570.251	1.25953e-14		650.772	9.2065e-12		530.603	6.64592e-15
573.4	1.65886e-13		573.4	1.50956e-14		654.394	9.00406e-12		533.518	5e-15
576.549	1.60824e-13		576.549	9.13125e-15		658.016	8.49799e-12		536.433	5e-15
579.697	1.47588e-13		579.697	8.55179e-15		661.638	8.36312e-12		539.349	5e-15
582.846	1.32284e-13		582.846	5e-15		665.261	8.37921e-12		542.264	5e-15
585.994	1.21527e-13		585.994	5e-15		668.883	8.1849e-12		545.179	5.1042e-15
589.143	1.20731e-13		589.143	5e-15		672.505	7.85467e-12		548.095	5e-15
592.291	1.14705e-13		592.291	5.78403e-15		676.127	7.70163e-12		551.01	5e-15
595.44	1.04267e-13		595.44	1.18019e-14		679.749	7.80701e-12		553.925	5e-15
598.588	9.59031e-14		598.588	1.26513e-14		683.372	7.93839e-12		556.841	5e-15
601.736	9.2834e-14		601.736	1.08069e-14		686.994	8.25163e-12		559.756	5e-15
604.885	9.20597e-14		604.885	7.82051e-15		690.616	7.56248e-12		562.672	5e-15
608.034	8.63853e-14		608.034	6.02171e-15		694.238	7.45717e-12		565.587	5e-15
611.182	7.63325e-14		611.182	5e-15		697.86	7.07618e-12		568.502	5e-15
614.331	7.1413e-14		614.331	5e-15		701.482	7.02085e-12		571.417	5e-15
617.479	7.17122e-14		617.479	5e-15		705.105	7.12521e-12		574.333	5e-15
620.628	7.363e-14		620.628	6.86857e-15		708.727	7.55158e-12		577.248	5e-15
623.777	6.66087e-14		623.777	8.33069e-15		712.349	6.91557e-12		580.163	5e-15
626.925	6.11706e-14		626.925	8.60229e-15		715.971	7.12416e-12		583.079	5e-15
630.074	5.76899e-14		630.074	8.77947e-15		719.594	6.64165e-12		585.994	5.27977e-15
633.222	6.20946e-14		633.222	5e-15		723.216	6.42901e-12		588.909	5e-15
636.371	5.99184e-14		636.371	5e-15		726.838	6.01951e-12		591.825	5e-15
639.519	5.42706e-14		639.519	5e-15		730.46	5.99579e-12		594.74	5e-15
642.668	4.77895e-14		642.668	5e-15		734.082	5.45424e-12		597.655	5e-15
645.816	5.1453e-14		645.816	5e-15		737.704	5.12912e-12		600.57	5.86877e-15
648.965	5.7278e-14		648.965	5e-15		741.327	4.84313e-12		603.486	5e-15
652.113	5.42762e-14		652.113	8.28109e-15		744.949	4.59286e-12		606.401	5e-15
655.262	4.70565e-14		655.262	9.07114e-15		748.571	4.21948e-12		609.316	5e-15
658.41	4.11494e-14		658.41	1.0084e-14		752.193	3.81776e-12		612.232	5e-15
661.559	4.63003e-14		661.559	5e-15		755.815	3.80746e-12		615.147	5e-15
664.707	5.20202e-14		664.707	5e-15		759.437	3.57306e-12		618.062	5e-15
667.856	4.54575e-14		667.856	5e-15		763.06	3.32301e-12		620.978	5e-15
671.005	3.89229e-14		671.005	5e-15		766.682	3.12754e-12		623.893	5e-15
674.153	3.98963e-14		674.153	5e-15		770.304	2.93182e-12		626.808	5e-15
677.302	4.53537e-14		677.302	7.31477e-15		773.926	2.74532e-12		629.723	5e-15
680.45	4.24173e-14		680.45	7.83805e-15		777.549	2.67757e-12		632.639	5e-15
683.599	3.7361e-14		683.599	6.88921e-15		781.17	2.43882e-12		635.554	5e-15
686.747	3.29773e-14		686.747	5.20064e-15		784.793	2.26574e-12		638.469	5e-15
689.896	4.06204e-14		689.896	5e-15		788.415	2.15661e-12		641.385	5.08131e-15
693.044	4.09153e-14		693.044	5e-15		792.037	1.96063e-12		644.3	5e-15
696.193	3.53942e-14		696.193	5e-15		795.659	1.86008e-12		647.215	5e-15
699.341	3.43268e-14		699.341	5e-15		799.282	1.6816e-12		650.131	5e-15
702.49	3.81561e-14		702.49	5.38962e-15		802.904	1.51735e-12		653.046	5e-15
705.638	4.18688e-14		705.638	7.67725e-15		806.526	1.34538e-12		655.961	6.23279e-15
708.787	4.05244e-14		708.787	6.42785e-15		810.148	1.229e-12		658.876	5e-15
711.935	3.55678e-14		711.935	5e-15		813.77	1.1978e-12		661.792	5e-15
715.084	3.53105e-14		715.084	5e-15		817.392	1.05539e-12		664.707	5e-15
718.233	4.11346e-14		718.233	5e-15		821.015	9.03128e-13		667.622	5e-15
721.381	4.44058e-14		721.381	5e-15		824.637	8.68552e-13		670.538	5e-15
724.53	3.88684e-14		724.53	5e-15		828.259	7.87182e-13		673.453	5e-15
727.678	3.5952e-14		727.678	5e-15		831.881	7.24235e-13		676.368	5e-15
730.827	3.95191e-14		730.827	5.96391e-15		835.503	6.98747e-13		679.284	5e-15
733.975	4.80794e-14		733.975	7.89532e-15		839.126	6.28659e-13		682.199	5.63257e-15
737.124	4.85858e-14		737.124	5.58885e-15		842.748	6.02109e-13		685.114	5e-15
740.272	4.12411e-14		740.272	5e-15		846.37	5.55184e-13		688.029	5e-15
743.421	4.10919e-14		743.421	5e-15		849.992	5.40795e-13		690.945	5e-15
746.569	4.912e-14		746.569	5e-15		853.614	4.85681e-13		693.861	5e-15
749.718	5.34503e-14		749.718	5e-15		857.236	4.7538e-13		696.776	5e-15
752.866	5.06787e-14		752.866	5e-15		860.859	4.31785e-13		699.691	5e-15
756.015	4.65076e-14		756.015	5.82407e-15		864.481	3.74524e-13		702.606	5e-15
759.163	4.97509e-14		759.163	8.64021e-15		868.103	3.67602e-13		705.522	5e-15
762.312	5.90712e-14		762.312	8.01329e-15		871.725	3.70339e-13		708.437	5.35271e-15
765.461	5.77639e-14		765.461	6.16567e-15		875.348	3.40065e-13		711.352	5.7546e-15
768.609	5.58929e-14		768.609	5.13181e-15		878.97	3.16492e-13		714.268	5e-15
771.758	5.72992e-14		771.758	5e-15		882.592	3.04368e-13		717.183	5e-15
774.906	6.33029e-14		774.906	5e-15		886.214	3.0631e-13		720.098	5e-15
778.055	6.72717e-14		778.055	5e-15		889.836	2.87225e-13		723.014	5.50048e-15
781.203	6.27989e-14		781.203	5e-15		893.458	2.66532e-13		725.929	5e-15
784.352	6.19801e-14		784.352	5.77628e-15		897.081	2.52983e-13		728.844	5e-15
787.5	6.58496e-14		787.5	1.00168e-14		900.703	2.28824e-13		731.759	5e-15
790.649	7.64862e-14		790.649	7.82043e-15		904.325	2.08077e-13		734.675	5e-15
793.797	7.55277e-14		793.797	5.49745e-15		907.947	2.11563e-13		737.59	5.25758e-15
796.946	7.51508e-14		796.946	5e-15		911.569	1.65705e-13		740.505	5e-15
800.094	7.48119e-14		800.094	5e-15		915.191	1.04478e-13		743.421	5e-15
803.243	8.67898e-14		803.243	5e-15		918.814	1.15312e-13		746.336	5e-15
806.391	9.14246e-14		806.391	5e-15		922.436	1.27432e-13		749.251	5e-15
809.54	8.98441e-14		809.54	5e-15		926.058	1.07248e-13		752.167	7.41008e-15
812.689	8.80963e-14		812.689	7.63584e-15		929.68	1.20849e-13		755.082	5e-15
815.837	9.36835e-14		815.837	1.01001e-14		933.303	9.88192e-14		757.997	5e-15
818.986	1.04841e-13		818.986	1.08425e-14		936.925	7.59241e-14		760.912	5e-15
822.134	9.29475e-14		822.134	9.28074e-15		940.547	7.84965e-14		763.828	5e-15
825.283	8.23398e-14		825.283	6.1089e-15		944.169	8.33315e-14		766.743	5.91256e-15
828.431	7.74152e-14		828.431	5e-15		947.791	6.9472e-14		769.658	5e-15
831.58	7.49249e-14		831.58	5e-15		951.413	6.59818e-14		772.574	5e-15
834.728	6.63443e-14		834.728	5e-15		955.036	7.17786e-14		775.489	5e-15
837.877	5.30591e-14		837.877	5e-15		958.658	7.31888e-14		778.404	5.49783e-15
841.025	4.58862e-14		841.025	6.36199e-15		962.28	8.68887e-14		781.32	5e-15
844.174	4.53995e-14		844.174	6.68622e-15					784.235	5e-15
847.322	4.47539e-14		847.322	6.09903e-15					787.15	5e-15
850.471	3.44912e-14		850.471	5e-15					790.065	5e-15
853.619	2.76931e-14		853.619	5e-15					792.981	6.88074e-15
856.768	2.61659e-14		856.768	5e-15					795.896	5e-15
859.917	3.19782e-14		859.917	5e-15					798.811	5e-15
863.065	2.72389e-14		863.065	5e-15					801.727	5e-15
866.214	2.02411e-14		866.214	5e-15					804.642	5e-15
869.362	1.78947e-14		869.362	5e-15					807.557	6.0522e-15
872.511	2.11976e-14		872.511	7.69679e-15					810.473	5e-15
875.66	1.98933e-14		875.66	6.65314e-15					813.388	5e-15
878.808	1.337e-14		878.808	5.63374e-15					816.303	5e-15
881.956	1.27863e-14		881.956	5e-15					819.218	6.0273e-15
885.105	1.80447e-14		885.105	5e-15					822.134	5e-15
888.253	1.98644e-14		888.253	5e-15					825.049	5e-15
891.402	1.57718e-14		891.402	5e-15					827.965	5e-15
894.55	1.17241e-14		894.55	5e-15					830.88	5e-15
897.699	9.32551e-15		897.699	5e-15					833.795	6.77471e-15
900.847	1.47483e-14		900.847	6.28608e-15					836.711	5e-15
903.996	1.56484e-14		903.996	5.5001e-15					839.626	5e-15
907.145	1.05235e-14		907.145	5e-15					842.541	5e-15
910.293	7.55671e-15		910.293	5e-15					845.457	5e-15
913.442	1.16729e-14		913.442	5e-15					848.372	5.74273e-15
916.59	1.62474e-14		916.59	5e-15					851.287	5e-15
919.739	9.49838e-15		919.739	5e-15					854.203	5e-15
922.888	5.70457e-15		922.888	5e-15					857.118	5e-15
926.036	8.75445e-15		926.036	6.61741e-15					860.033	5e-15
929.185	1.25954e-14		929.185	5e-15					862.948	5e-15
932.333	1.32787e-14		932.333	5e-15					865.864	5e-15
935.481	9.28695e-15		935.481	5e-15					868.779	5e-15
938.63	5.23876e-15		938.63	5e-15					871.694	5e-15
941.778	9.2249e-15		941.778	5e-15					874.61	5e-15
944.927	1.02715e-14		944.927	5e-15					877.525	5e-15
948.075	9.27908e-15		948.075	5e-15					880.44	5e-15
951.224	5e-15		951.224	5e-15					883.356	5e-15
954.373	6.85342e-15		954.373	6.89778e-15					886.271	5e-15
957.521	1.11492e-14		957.521	6.1249e-15					889.186	5e-15
960.67	9.7245e-15		960.67	5.78525e-15					892.101	5e-15
963.818	5e-15		963.818	5e-15					895.017	5e-15
966.967	5e-15		966.967	5e-15					897.932	5e-15
970.116	8.77361e-15		970.116	5e-15					900.847	5e-15
973.264	1.15905e-14		973.264	5e-15					903.763	5e-15
976.413	7.1216e-15		976.413	5e-15					906.678	5e-15
979.561	5e-15		979.561	5.01037e-15					909.593	5e-15
982.71	9.08861e-15		982.71	5e-15					912.509	5e-15
985.858	1.0353e-14		985.858	5e-15					915.424	5.05905e-15
989.007	7.7729e-15		989.007	5e-15					918.339	7.90924e-15
992.155	5e-15		992.155	5e-15					921.254	5e-15
995.303	5.10621e-15		995.303	5e-15					924.17	5e-15
998.452	8.72406e-15		998.452	5e-15					927.085	5e-15
1001.6	8.24304e-15		1001.6	5e-15					930	5e-15
1004.75	5e-15		1004.75	5e-15					932.916	5e-15
1007.9	5e-15		1007.9	5.04964e-15					935.831	5e-15
1011.05	7.3807e-15		1011.05	5.13729e-15					938.746	5e-15
1014.19	6.42914e-15		1014.19	5e-15					941.662	5e-15
1017.34	5e-15		1017.34	5e-15					944.577	6.72891e-15
1020.49	5e-15		1020.49	5e-15					947.492	5e-15
1023.64	7.05698e-15		1023.64	5e-15					950.408	5e-15
1026.79	1.17184e-14		1026.79	5e-15					953.323	5e-15
1029.94	5.50649e-15		1029.94	5e-15					956.239	5e-15
1033.09	5e-15		1033.09	5e-15					959.154	5e-15
1036.23	5e-15		1036.23	5e-15					962.069	5e-15
1039.38	8.18305e-15		1039.38	5e-15					964.984	5e-15
1042.53	8.65673e-15		1042.53	5e-15					967.9	5e-15
1045.68	5e-15		1045.68	5e-15					970.815	5.56981e-15
1048.83	5e-15		1048.83	5e-15					973.73	5e-15
1051.98	5.67993e-15		1051.98	5e-15					976.646	5e-15
1055.13	9.62537e-15		1055.13	5e-15					979.561	5e-15
1058.27	1.01281e-14		1058.27	5e-15					982.476	5e-15
1061.42	5e-15		1061.42	6.19023e-15					985.392	5e-15
1064.57	5e-15		1064.57	5.37097e-15					988.307	5e-15
1067.72	9.14246e-15		1067.72	5e-15					991.222	5e-15
1070.87	8.57597e-15		1070.87	5e-15					994.137	5e-15
1074.02	5e-15		1074.02	5e-15					997.053	5e-15
1077.17	5e-15		1077.17	5e-15					999.968	5.14921e-15
1080.31	5.68793e-15		1080.31	5e-15					1002.88	5e-15
1083.46	8.10023e-15		1083.46	5e-15					1005.8	5e-15
1086.61	5e-15		1086.61	5.06802e-15					1008.71	5e-15
1089.76	5e-15		1089.76	6.1594e-15					1011.63	5e-15
1092.91	5e-15		1092.91	5.84098e-15					1014.54	8.50017e-15
1096.06	5e-15		1096.06	5e-15					1017.46	5e-15
1099.21	6.52079e-15		1099.21	5e-15					1020.38	5e-15
1102.35	5e-15		1102.35	5e-15					1023.29	5e-15
1105.5	5e-15		1105.5	5e-15					1026.21	5e-15
1108.65	5e-15		1108.65	5e-15					1029.12	5.44662e-15
1111.8	6.94333e-15		1111.8	5.38239e-15					1032.04	5e-15
1114.95	5e-15		1114.95	7.41222e-15					1034.95	5e-15
1118.1	5e-15		1118.1	5e-15					1037.87	5e-15
1121.24	5e-15		1121.24	5e-15					1040.78	5e-15
1124.39	7.04884e-15		1124.39	5e-15					1043.7	5e-15
1127.54	5.93831e-15		1127.54	5e-15					1046.61	5e-15
1130.69	5e-15		1130.69	5e-15					1049.53	5e-15
1133.84	5e-15		1133.84	5e-15					1052.44	5e-15
1136.99	5e-15		1136.99	5e-15					1055.36	5e-15
1140.14	8.28308e-15		1140.14	5.24449e-15					1058.27	5e-15
1143.29	5e-15		1143.29	5.24365e-15					1061.19	5e-15
1146.43	5e-15		1146.43	5e-15					1064.1	5e-15
1149.58	5e-15		1149.58	5e-15					1067.02	5e-15
1152.73	6.37109e-15		1152.73	5e-15					1069.94	5.64637e-15
1155.88	7.40191e-15		1155.88	5e-15					1072.85	5e-15
1159.03	5e-15		1159.03	5e-15					1075.77	5e-15
1162.18	5e-15		1162.18	5e-15					1078.68	5e-15
1165.32	5e-15		1165.32	5.57098e-15					1081.6	5e-15
1168.47	8.94762e-15		1168.47	5.45333e-15					1084.51	5e-15
1171.62	5e-15		1171.62	5e-15					1087.43	5e-15
1174.77	5e-15		1174.77	5e-15					1090.34	5e-15
1177.92	5e-15		1177.92	5e-15					1093.26	5e-15
1181.07	5e-15		1181.07	5e-15					1096.17	5e-15
1184.22	6.72442e-15		1184.22	5e-15					1099.09	5.47938e-15
1187.36	5e-15		1187.36	5e-15					1102	5e-15
1190.51	5e-15		1190.51	5e-15					1104.92	5e-15
1193.66	5e-15		1193.66	5e-15					1107.83	5e-15
1196.81	5.64045e-15		1196.81	5.37607e-15					1110.75	5e-15
1199.96	6.10394e-15		1199.96	5e-15					1113.67	5e-15
1203.11	5e-15		1203.11	5e-15					1116.58	5e-15
1206.26	5e-15		1206.26	5e-15					1119.5	5e-15
1209.4	5e-15		1209.4	5e-15					1122.41	5e-15
1212.55	7.35966e-15		1212.55	5e-15					1125.33	6.96819e-15
1215.7	5e-15		1215.7	5e-15					1128.24	5e-15
1218.85	5e-15		1218.85	5.8511e-15					1131.16	5e-15
1222	5e-15		1222	5.29403e-15					1134.07	5e-15
1225.15	8.04038e-15		1225.15	5e-15					1136.99	5e-15
1228.3	7.24066e-15		1228.3	5e-15					1139.9	6.67834e-15
1231.44	5e-15		1231.44	5e-15					1142.82	5e-15
1234.59	5e-15		1234.59	5e-15					1145.73	5e-15
1237.74	5e-15		1237.74	5e-15					1148.65	5e-15
1240.89	7.32115e-15		1240.89	5e-15					1151.56	6.82965e-15
1244.04	5e-15		1244.04	5e-15					1154.48	5e-15
1247.19	5e-15		1247.19	5.76377e-15					1157.39	5e-15
1250.34	5e-15		1250.34	5e-15					1160.31	5e-15
1253.48	7.38139e-15		1253.48	5e-15					1163.23	5e-15
1256.63	6.09336e-15		1256.63	5e-15					1166.14	5e-15
1259.78	5e-15		1259.78	5e-15					1169.06	5e-15
1262.93	5e-15		1262.93	5e-15					1171.97	5e-15
1266.08	5e-15		1266.08	5e-15					1174.89	5e-15
1269.23	7.14449e-15		1269.23	5e-15					1177.8	5e-15
1272.37	5e-15		1272.37	6.78981e-15					1180.72	5e-15
1275.52	5e-15		1275.52	5e-15					1183.63	5e-15
1278.67	5e-15		1278.67	5e-15					1186.55	5e-15
1281.82	5e-15		1281.82	5e-15					1189.46	5e-15
1284.97	5.8411e-15		1284.97	5e-15					1192.38	5e-15
1288.12	5e-15		1288.12	5e-15					1195.29	5e-15
1291.27	5e-15		1291.27	5e-15					1198.21	5e-15
1294.41	5e-15		1294.41	5e-15					1201.12	5e-15
1297.56	7.04614e-15		1297.56	6.07935e-15					1204.04	5e-15
1300.71	5e-15		1300.71	5.45017e-15					1206.95	5e-15
1303.86	5e-15		1303.86	5e-15					1209.87	5e-15
1307.01	5e-15		1307.01	5e-15					1212.79	5e-15
1310.16	7.84185e-15		1310.16	5e-15					1215.7	5e-15
1313.31	5.55376e-15		1313.31	5e-15					1218.62	6.80469e-15
1316.45	5e-15		1316.45	5e-15					1221.53	5e-15
1319.6	5e-15		1319.6	5e-15					1224.45	5e-15
1322.75	5e-15		1322.75	5e-15					1227.36	5e-15
1325.9	7.96265e-15		1325.9	7.99084e-15					1230.28	5e-15
1329.05	5e-15		1329.05	5e-15					1233.19	6.24382e-15
1332.2	5e-15		1332.2	5e-15					1236.11	5e-15
1335.35	5e-15		1335.35	5e-15					1239.02	5e-15
1338.49	6.67133e-15		1338.49	5e-15					1241.94	5e-15
1341.64	5e-15		1341.64	5e-15					1244.85	5e-15
1344.79	5e-15		1344.79	5e-15					1247.77	5e-15
1347.94	5e-15		1347.94	5e-15					1250.68	5e-15
1351.09	5e-15		1351.09	5.7995e-15					1253.6	5e-15
1354.24	6.30156e-15		1354.24	5e-15					1256.52	5e-15
1357.39	5.03616e-15		1357.39	5e-15					1259.43	5e-15
1360.53	5e-15		1360.53	5e-15					1262.35	5e-15
1363.68	5e-15		1363.68	5e-15					1265.26	5e-15
1366.83	5e-15		1366.83	5e-15					1268.18	5e-15
1369.98	7.49737e-15		1369.98	5e-15					1271.09	5e-15
1373.13	5e-15		1373.13	5e-15					1274.01	5e-15
1376.28	5e-15		1376.28	7.55695e-15					1276.92	5e-15
1379.43	5e-15		1379.43	5e-15					1279.84	5e-15
1382.57	5e-15		1382.57	5e-15					1282.75	5e-15
1385.72	5e-15		1385.72	5e-15					1285.67	5.93158e-15
1388.87	5e-15		1388.87	5e-15					1288.58	5e-15
1392.02	5e-15		1392.02	5e-15					1291.5	5e-15
1395.17	5.01934e-15		1395.17	5e-15					1294.41	5e-15
1398.32	6.88341e-15		1398.32	5e-15					1297.33	5e-15
1401.46	5e-15		1401.46	5e-15					1300.24	5.47339e-15
1404.61	5e-15		1404.61	5.67708e-15					1303.16	5e-15
1407.76	5e-15		1407.76	5e-15					1306.08	5e-15
1410.91	6.79537e-15		1410.91	5e-15					1308.99	5e-15
1414.06	5e-15		1414.06	5e-15					1311.91	5e-15
1417.21	5e-15		1417.21	5e-15					1314.82	5e-15
1420.36	5e-15		1420.36	5e-15					1317.74	5e-15
1423.5	5.57235e-15		1423.5	5e-15					1320.65	5e-15
1426.65	6.47242e-15		1426.65	6.15734e-15					1323.57	5e-15
1429.8	5e-15		1429.8	5e-15					1326.48	6.23421e-15
1432.95	5e-15		1432.95	5e-15					1329.4	5e-15
1436.1	5e-15		1436.1	5e-15					1332.31	5e-15
1439.25	6.93197e-15		1439.25	5e-15					1335.23	5e-15
1442.4	6.02222e-15		1442.4	5e-15					1338.14	5e-15
1445.54	5e-15		1445.54	5e-15					1341.06	5e-15
1448.69	5e-15		1448.69	5e-15					1343.97	5e-15
1451.84	5e-15		1451.84	5e-15					1346.89	5e-15
1454.99	6.59078e-15		1454.99	6.25305e-15					1349.81	5e-15
1458.14	5e-15		1458.14	5e-15					1352.72	5.75789e-15
1461.29	5e-15		1461.29	5e-15					1355.64	5e-15
1464.44	5e-15		1464.44	5e-15					1358.55	5e-15
1467.58	5e-15		1467.58	5e-15					1361.47	5e-15
1470.73	5e-15		1470.73	5e-15					1364.38	5e-15
1473.88	5e-15		1473.88	5e-15					1367.3	7.16924e-15
1477.03	5e-15		1477.03	5e-15					1370.21	5e-15
1480.18	5e-15		1480.18	5e-15					1373.13	5e-15
1483.33	6.95545e-15		1483.33	6.1981e-15					1376.04	5e-15
1486.48	5e-15		1486.48	5e-15					1378.96	5e-15
1489.62	5e-15		1489.62	5e-15					1381.87	5.1852e-15
1492.77	5e-15		1492.77	5e-15					1384.79	5e-15
1495.92	6.24796e-15		1495.92	5e-15					1387.7	5e-15
1499.07	5e-15		1499.07	5e-15					1390.62	5e-15
1502.22	5e-15		1502.22	5e-15					1393.54	5e-15
1505.37	5e-15		1505.37	5.18559e-15					1396.45	5e-15
1508.51	5e-15		1508.51	6.06671e-15					1399.37	5e-15
1511.66	5.69915e-15		1511.66	5e-15					1402.28	5e-15
1514.81	5e-15		1514.81	5e-15					1405.2	5e-15
1517.96	5e-15		1517.96	5e-15					1408.11	5e-15
1521.11	5e-15		1521.11	5e-15					1411.03	5e-15
1524.26	6.22217e-15		1524.26	5e-15					1413.94	5e-15
1527.41	5e-15		1527.41	5e-15					1416.86	5e-15
1530.55	5e-15		1530.55	5e-15					1419.77	5.51769e-15
1533.7	5e-15		1533.7	6.10251e-15					1422.69	5e-15
1536.85	5e-15		1536.85	5e-15					1425.6	5e-15
1540	5e-15		1540	5e-15					1428.52	5e-15
1543.15	5e-15		1543.15	5e-15					1431.43	5e-15
1546.3	5e-15		1546.3	5e-15					1434.35	6.00067e-15
1549.45	5e-15		1549.45	5e-15					1437.26	5e-15
1552.59	5.3484e-15		1552.59	5e-15					1440.18	5e-15
1555.74	6.44611e-15		1555.74	5e-15					1443.1	5e-15
1558.89	5e-15		1558.89	5e-15					1446.01	5e-15
1562.04	5e-15		1562.04	5e-15					1448.93	5e-15
1565.19	5e-15		1565.19	5e-15					1451.84	5e-15
1568.34	5.1442e-15		1568.34	5e-15					1454.76	5e-15
1571.49	5.18322e-15		1571.49	5e-15					1457.67	5e-15
1574.63	5e-15		1574.63	5e-15					1460.59	5e-15
1577.78	5e-15		1577.78	5e-15					1463.5	5e-15
1580.93	5e-15		1580.93	5e-15					1466.42	5e-15
1584.08	7.89269e-15		1584.08	5.31382e-15					1469.33	5e-15
1587.23	5e-15		1587.23	5.26906e-15					1472.25	5e-15
1590.38	5e-15		1590.38	5e-15					1475.16	5e-15
1593.53	5e-15		1593.53	5e-15					1478.08	5e-15
1596.67	7.73543e-15		1596.67	5e-15					1480.99	5e-15
1599.82	5e-15		1599.82	5e-15					1483.91	5e-15
1602.97	5e-15		1602.97	5e-15					1486.83	5.02996e-15
1606.12	5e-15		1606.12	5e-15					1489.74	5e-15
1609.27	5e-15		1609.27	5e-15					1492.66	5e-15
1612.42	5.43889e-15		1612.42	5e-15					1495.57	5e-15
1615.57	5e-15		1615.57	5e-15					1498.49	6.02401e-15
1618.71	5e-15		1618.71	5e-15					1501.4	5e-15
1621.86	5e-15		1621.86	5e-15					1504.32	5e-15
1625.01	6.07562e-15		1625.01	5e-15					1507.23	5e-15
1628.16	5.85742e-15		1628.16	5e-15					1510.15	5e-15
1631.31	5e-15		1631.31	5e-15					1513.06	5.58736e-15
1634.46	5e-15		1634.46	5e-15					1515.98	5e-15
1637.61	5e-15		1637.61	5e-15					1518.89	5e-15
1640.75	5.31861e-15		1640.75	5e-15					1521.81	5e-15
1643.9	5e-15		1643.9	6.05582e-15					1524.72	5e-15
1647.05	5e-15		1647.05	5e-15					1527.64	5e-15
1650.2	5e-15		1650.2	5e-15					1530.55	5e-15
1653.35	5e-15		1653.35	5e-15					1533.47	5e-15
1656.5	5.93373e-15		1656.5	5e-15					1536.39	5e-15
1659.64	5e-15		1659.64	5e-15					1539.3	7.86422e-15
1662.79	5e-15		1662.79	5e-15					1542.22	5e-15
1665.94	5e-15		1665.94	5e-15					1545.13	5e-15
1669.09	5.77183e-15		1669.09	5e-15					1548.05	5e-15
1672.24	6.11793e-15		1672.24	5e-15					1550.96	5.8467e-15
1675.39	5e-15		1675.39	5e-15					1553.88	5e-15
1678.54	5e-15		1678.54	5e-15					1556.79	5e-15
1681.68	5e-15		1681.68	5e-15					1559.71	5e-15
1684.83	6.54607e-15		1684.83	5e-15					1562.62	5e-15
1687.98	5e-15		1687.98	5e-15					1565.54	5e-15
1691.13	5e-15		1691.13	5e-15					1568.45	5e-15
1694.28	5e-15		1694.28	5e-15					1571.37	5e-15
1697.43	5e-15		1697.43	5e-15					1574.28	5e-15
1700.58	5.63303e-15		1700.58	5e-15					1577.2	5e-15
1703.72	5e-15		1703.72	5e-15					1580.11	5e-15
1706.87	5e-15		1706.87	5e-15					1583.03	5e-15
1710.02	5e-15		1710.02	5e-15					1585.95	5e-15
1713.17	5.11866e-15		1713.17	5e-15					1588.86	5e-15
1716.32	5e-15		1716.32	5e-15					1591.78	7.38358e-15
1719.47	5e-15		1719.47	5e-15					1594.69	5e-15
1722.62	5e-15		1722.62	5.42444e-15					1597.61	5e-15
1725.76	5e-15		1725.76	5e-15					1600.52	5e-15
1728.91	5.05377e-15		1728.91	5e-15					1603.44	5e-15
1732.06	5e-15		1732.06	5e-15					1606.35	5e-15
1735.21	5e-15		1735.21	5e-15					1609.27	5e-15
1738.36	5e-15		1738.36	5e-15					1612.18	5e-15
1741.51	5.74674e-15		1741.51	5e-15					1615.1	5e-15
1744.66	5e-15		1744.66	5e-15					1618.01	5e-15
1747.8	5e-15		1747.8	6.01834e-15					1620.93	5e-15
1750.95	5e-15		1750.95	5e-15					1623.84	5e-15
1754.1	5e-15		1754.1	5e-15					1626.76	5e-15
1757.25	6.80961e-15		1757.25	5e-15					1629.68	5e-15
1760.4	5e-15		1760.4	5e-15					1632.59	5.43127e-15
1763.55	5e-15		1763.55	5e-15					1635.51	5e-15
1766.69	5e-15		1766.69	5e-15					1638.42	5e-15
1769.84	6.92087e-15		1769.84	5e-15					1641.34	5e-15
1772.99	5e-15		1772.99	5e-15					1644.25	5e-15
1776.14	5e-15		1776.14	6.03008e-15					1647.17	5e-15
1779.29	5e-15		1779.29	5e-15					1650.08	5e-15
1782.44	5e-15		1782.44	5e-15					1653	5e-15
1785.59	5.60465e-15		1785.59	5e-15					1655.91	5e-15
1788.73	5e-15		1788.73	5e-15					1658.83	5e-15
1791.88	5e-15		1791.88	5e-15					1661.74	5e-15
1795.03	5e-15		1795.03	5e-15					1664.66	5e-15
1798.18	5.70262e-15		1798.18	5e-15					1667.57	5e-15
1801.33	5e-15		1801.33	5.41406e-15					1670.49	6.33831e-15
1804.48	5e-15		1804.48	5e-15					1673.4	5e-15
1807.63	5e-15		1807.63	5e-15					1676.32	5e-15
1810.77	5e-15		1810.77	5e-15					1679.24	5e-15
1813.92	5e-15		1813.92	5e-15					1682.15	5.03589e-15
1817.07	5e-15		1817.07	5e-15					1685.07	5e-15
1820.22	5e-15		1820.22	5e-15					1687.98	5e-15
1823.37	5e-15		1823.37	5e-15					1690.9	5e-15
1826.52	5e-15		1826.52	5e-15					1693.81	5e-15
--	5.69778e-15		--	5.8769e-15					1696.73	5.04731e-15
--	5e-15		--	5e-15					1699.64	5e-15
--	5e-15		--	5e-15					1702.56	5e-15
--	5e-15		--	5e-15					1705.47	5e-15
--	5.58084e-15		--	5e-15					1708.39	5e-15
--	6.1407e-15		--	5e-15					1711.3	5e-15
--	5e-15		--	5e-15					1714.22	5e-15
--	5e-15		--	5e-15					1717.13	5e-15
--	5e-15		--	6.17133e-15					1720.05	5e-15
--	6.56562e-15		--	5e-15					1722.96	5.95938e-15
--	5e-15		--	5.22881e-15					1725.88	5e-15
--	5e-15		--	5e-15					1728.8	5e-15
--	5e-15		--	5e-15					1731.71	5e-15
--	5.102e-15		--	5e-15					1734.63	5e-15
--	5e-15		--	5e-15					1737.54	5.02312e-15
--	5e-15		--	5e-15					1740.46	5e-15
--	5e-15		--	5e-15					1743.37	5e-15
--	5e-15		--	5.38915e-15					1746.29	5e-15
--	7.10978e-15		--	5.2788e-15					1749.2	5e-15
--	7.6784e-15		--	5e-15					1752.12	5e-15
--	5e-15		--	5e-15					1755.03	5e-15
--	5e-15		--	5e-15					1757.95	5e-15
--	5e-15		--	5e-15					1760.86	5.59555e-15
--	5.25217e-15		--	5e-15					1763.78	5e-15
--	5e-15		--	5e-15					1766.69	5e-15
--	5e-15		--	5e-15					1769.61	5e-15
--	5e-15		--	5e-15					1772.53	5.72274e-15
--	5e-15		--	6.83192e-15					1775.44	5.67772e-15
--	8.08185e-15		--	5e-15					1778.36	5e-15
--	5e-15		--	5e-15					1781.27	5e-15
--	5e-15		--	5e-15					1784.19	5e-15
--	5e-15		--	5e-15					1787.1	5e-15
--	5e-15		--	5e-15					1790.02	5e-15
--	5.01649e-15		--	5e-15					1792.93	5e-15
--	5e-15		--	5e-15					1795.85	5e-15
--	5e-15		--	5.80401e-15					1798.76	5e-15
--	5e-15		--	5e-15					1801.68	5e-15
--	5.79834e-15		--	5e-15					1804.59	5e-15
--	5e-15		--	5e-15					1807.51	5e-15
--	5e-15		--	5e-15					1810.42	5e-15
--	5e-15		--	5e-15					1813.34	7.67788e-15
--	5e-15		--	5e-15					1816.26	5e-15
--	6.53079e-15		--	5e-15					1819.17	5e-15
--	5e-15		--	5e-15					1822.09	5e-15
--	5e-15		--	5e-15					1825	6.64707e-15
--	5e-15		--	5e-15					1827.92	5.48655e-15
--	5e-15		--	5e-15					1830.83	5e-15
--	6.38941e-15		--	5e-15					1833.75	5e-15
--	5e-15		--	5e-15					1836.66	5e-15
--	5e-15		--	5e-15					1839.58	5e-15
--	5e-15		--	5e-15					1842.49	5e-15
--	5e-15		--	5e-15					1845.41	5e-15
--	5e-15		--	5e-15					1848.32	5e-15
--	5e-15		--	5e-15					1851.24	5.09607e-15
--	5e-15		--	5.23919e-15					1854.15	5e-15
--	5e-15		--	5e-15					1857.07	5e-15
--	5.731e-15		--	5e-15					1859.98	5e-15
--	5e-15		--	5e-15					1862.9	5e-15
--	5e-15		--	5e-15					1865.82	7.52179e-15
--	5e-15		--	5e-15					1868.73	5e-15
--	5e-15		--	5e-15					1871.65	5e-15
--	6.00731e-15		--	5e-15					1874.56	5e-15
--	5e-15		--	5e-15					1877.48	5.55272e-15
--	5e-15		--	5e-15					1880.39	5e-15
--	5e-15		--	5e-15					1883.31	5e-15
--	5.19489e-15		--	5e-15					1886.22	5e-15
--	6.33452e-15		--	5e-15					1889.14	5e-15
--	5e-15		--	5e-15					1892.05	6.40882e-15
--	5e-15		--	5e-15					1894.97	5e-15
--	5e-15		--	5e-15					1897.88	5e-15
--	5e-15		--	5e-15					1900.8	5e-15
--	6.35703e-15		--	5e-15					1903.71	5e-15
--	5e-15		--	5e-15					1906.63	5.74899e-15
--	5e-15		--	6.2818e-15					1909.55	5e-15
--	5e-15		--	5e-15					1912.46	5e-15
--	5e-15		--	5e-15					1915.38	5e-15
--	5e-15		--	5e-15					1918.29	5e-15
--	5e-15		--	5e-15					1921.21	5e-15
--	5e-15		--	5e-15					1924.12	5e-15
--	5e-15		--	5e-15					1927.04	5e-15
--	6.39334e-15		--	5e-15					1929.95	5e-15
--	5e-15		--	5e-15					1932.87	5e-15
--	5e-15		--	5e-15					1935.78	5e-15
--	5e-15		--	5e-15					1938.7	5e-15
--	5e-15		--	5e-15					1941.61	5e-15
--	5e-15		--	5e-15					1944.53	5e-15
--	5e-15		--	5e-15					1947.44	5e-15
--	5e-15		--	5e-15					1950.36	5e-15
--	5e-15		--	5e-15					--
--	5.39245e-15		--	5e-15					--
--	6.30446e-15		--	5e-15					--
--	5e-15		--	5e-15					--
--	5e-15		--	5e-15					--
--	5e-15		--	5e-15					--
--	5.41418e-15		--	5e-15					--
--	5e-15		--	5e-15					--
--	5e-15		--	5e-15					--
--	5e-15		--	5e-15					--
--	5e-15		--	5e-15					--
--	6.19784e-15		--	5e-15					--
--	5e-15		--	7.45962e-15					--
--	5e-15		--	5.65011e-15					--
--	5e-15		--	5.10542e-15					--
--	5e-15		--	5.30298e-15					--
--	6.21171e-15		--	5e-15					--
--	5e-15		--	5e-15					--
--	5e-15		--	5e-15					--
--	5e-15		--	5e-15					--
--	5.86039e-15		--	5e-15					--
--	5e-15		--	5e-15					--
--	5e-15		--	5e-15					--
--	5e-15		--	5.7851e-15					--
--	5e-15		--	7.70052e-15					--
--	6.08761e-15		--	5e-15					--
--	5e-15		--	5e-15					--
--	5e-15		--	5e-15					--
--	5e-15		--	5e-15					--
--	5e-15		--	5e-15					--
--	5.5428e-15		--	5e-15					--
--	5e-15		--	5e-15					--
--	5e-15		--	5e-15					--
--	5e-15		--	7.12952e-15					--
--	5e-15		--	5e-15					--
--	5.24668e-15		--	5e-15					--
--	5e-15		--	5e-15					--
--	5e-15		--	5e-15					--
--	5e-15		--	5e-15					--
--	5.4625e-15		--	5e-15					--
--	5e-15		--	5e-15					--
--	5e-15		--	5e-15					--
--	5e-15		--	7.01663e-15					--
--	5e-15		--	5.02157e-15					--
--	5.35891e-15		--	5e-15					--
--	5.13497e-15		--	5e-15					--
--	5e-15		--	5e-15					--
--	5e-15		--	5e-15					--
--	5e-15		--	5e-15					--
--	6.83406e-15		--	5e-15					--
--	5e-15		--	5e-15					--
--	5e-15		--	5e-15					--
--	5e-15		--	5.68616e-15					--
--	5e-15		--	5e-15					--
--	5.99126e-15		--	5e-15					--
--	5e-15		--	5e-15					--
--	5e-15		--	5e-15					--
--	5e-15		--	5e-15					--
--	5e-15		--	5e-15					--
--	5.9076e-15		--	5e-15					--
--	5e-15		--	5.21797e-15					--
--	5e-15		--	6.08986e-15					--
--	5e-15		--	5e-15					--
--	5e-15		--	5e-15					--
--	5.73513e-15		--	5e-15					--
--	5e-15		--	5e-15					--
--	5e-15		--	5e-15					--
--	5e-15		--	5e-15					--
--	5.58711e-15		--	5e-15					--
--	5e-15		--	5.9288e-15					--
--	5e-15		--	5.03022e-15					--
--	5e-15		--	5e-15					--
--	5e-15		--	5e-15					--
--	6.34458e-15		--	5e-15					--
--	5e-15		--	5e-15					--
--	5e-15		--	5e-15					--
--	5e-15		--	5e-15					--
--	5e-15		--	5e-15					--
--	7.13282e-15		--	6.26891e-15					--
--	6.42481e-15		--	5.86096e-15					--
--	5e-15		--	5e-15					--
--	5e-15		--	5e-15					--
--	5e-15		--	5e-15					--
--	5.67534e-15		--	5e-15					--
--	5e-15		--	5e-15					--
--	5e-15		--	5e-15					--
--	5e-15		--	5.07112e-15					--
--	5e-15		--	6.96756e-15					--
--	6.54413e-15		--	5e-15					--
--	5e-15		--	5e-15					--
--	5e-15		--	5e-15					--
--	5e-15		--	5e-15					--
--	5e-15		--	5e-15					--
--	7.30735e-15		--	5e-15					--
--	5e-15		--	5e-15					--
--	5e-15		--	5e-15					--
--	5e-15		--	5.60039e-15					--
--	6.82741e-15		--	5e-15					--
--	5e-15		--	5e-15					--
--	5e-15		--	5e-15					--
--	5e-15		--	5e-15					--
--	5e-15		--	5e-15					--
--	5.79918e-15		--	5e-15					--
--	5.11001e-15		--	5e-15					--
--	5e-15		--	5e-15					--
--	5e-15		--	5e-15					--
--	5e-15		--	5.34678e-15					--
--	6.0711e-15		--	5e-15					--
--	5e-15		--	5e-15					--
--	5e-15		--	5e-15					--
--	5e-15		--	5e-15					--
--	5e-15		--	5e-15					--
--	5e-15		--	5e-15					--
--	5e-15		--	5e-15					--
--	5e-15		--	6.81805e-15					--
--	5e-15		--	5e-15					--
--	5e-15		--	5e-15					--
--	7.08844e-15		--	5e-15					--
				5e-15					--
				5e-15					--
				5e-15					--
				5e-15					--
				5e-15					--
				5e-15					--
				5.77298e-15					--
				5e-15					--
				5e-15					--
				5e-15					--
				5e-15					--
				5e-15					--
				5e-15					--
				5e-15					--
				7.11875e-15					--
				5e-15					--
				5.20991e-15					--
				5e-15					--
				5e-15					--
				5e-15					--
				5e-15					--
				5e-15					--
				5e-15					--
				5e-15					--
				5e-15					--
				5e-15					--
				5e-15					--
				5e-15					--
				5e-15					--
				5e-15					--
				5e-15					--
				5e-15					--
				5.33568e-15					--
				5.14522e-15					--
				5e-15					--
				5e-15					--
				5e-15					--
				5e-15					--
				5e-15					--
				5e-15					--
				5e-15					--
				6.0213e-15					--
				5e-15					--
				5e-15					--
				5e-15					--
				5e-15					--
				5e-15					--
				5e-15					--
				5e-15					--
				5.90889e-15					--
				6.11412e-15					--
				5.86916e-15					--
				5.77866e-15					--
				5e-15					--
				5e-15					--
				5e-15					--
				5e-15					--
				5e-15					--
				5e-15					--
				5e-15					--
				5.4532e-15					--
				5e-15					--
				5e-15					--
				5e-15					--
				5e-15					--
				5e-15					--
				5e-15					--
				5e-15					--
				5e-15					--
				5e-15					--
				5e-15					--
				5e-15					--
				5e-15					--
				5e-15					--
				5e-15					--
				5e-15					--
				5e-15					--
				5e-15					--
				5e-15					--
				5e-15					--
				5e-15					--
				5e-15					--
				5e-15					--
				5e-15					--
				5e-15					--
				5e-15					--
				5e-15					--
				5e-15					--
				5e-15					--
				5e-15					--
				5e-15					--
				5e-15					--
				5e-15					--
				5e-15					--
				5e-15					--
				5.91933e-15					--
				5e-15					--
				5e-15					--
				5e-15					--
				5e-15					--
				5e-15					--
				5e-15					--
				5e-15					--
				5e-15					--
				5e-15					--
				5e-15					--
				5e-15					--
				5e-15					--
				5e-15					--
				5e-15					--
				5e-15					--
				5e-15					--
				5e-15					--
				5e-15					--
				5e-15					--
				5e-15					--
				5e-15					--
				5e-15					--
				5e-15					--
				5e-15					--
				5e-15					--
				5e-15					--
				5e-15					--
				5e-15					--
				5e-15					--
				5e-15					--
				5e-15					--
				5e-15					--
				6.17082e-15					--
				5e-15					--
				5e-15					--
				5e-15					--
				5e-15					--
				5e-15					--
				5e-15					--
				5e-15					--
				5e-15					--
				6.67242e-15					--
				5e-15					--
				5e-15					--
				5e-15					--
				5e-15					--
				5e-15					--
				5e-15					--
				5e-15					--
				5e-15					--
				6.73912e-15					--
				5e-15					--
				5e-15					--
				5e-15					--
				5e-15					--
				5e-15					--
				5e-15					--
				5e-15					--
				5.0348e-15					--
				5e-15					--
				5e-15					--
				5e-15					--
				5e-15					--
				5e-15					--
				5e-15					--
				5e-15					--
				5e-15					--
				5e-15					--
				5.12007e-15					--
				5e-15					--
				5e-15					--
				5e-15					--
				5e-15					--
				5e-15					--
				5e-15					--
				5e-15					--
				5e-15					--
				5.16161e-15					--
				5e-15					--
				5e-15					--
				5e-15					--
				5e-15					--
				5e-15					--
				5e-15					--
				5e-15					--
				5e-15					--
				5e-15					--
				5e-15					--
				5e-15					--
				5e-15					--
				5e-15					--
				5e-15					--
				5e-15					--
				5e-15					--
				5e-15					--
				6.0286e-15					--
				5e-15					--
				5e-15					--
				5e-15					--
				5e-15					--
				5e-15					--
				5e-15					--
				5e-15					--
				5e-15					--
				5e-15					--
				5e-15					--
				6.55729e-15					--
				5e-15					--
				5e-15					--
				5e-15					--
				5e-15					--
				5e-15					--
				5e-15					--
				7.55069e-15					--
				6.29626e-15					--
				8.93922e-15					--
				5.83774e-15					--
				5e-15					--
				5e-15					--
				5e-15					--
				5e-15					--
				5e-15					--
				5e-15					--
				8.14111e-15					--
				8.29907e-15					--
				5.23423e-15					--
				5e-15					--
				5e-15					--
				5e-15					--
				5e-15					--
				5e-15					--
				5e-15					--
				5e-15					--
				5.63625e-15					--
				5e-15					--
				5e-15					--
				5e-15					--
				5e-15					--
				5e-15					--
				5e-15					--
				5e-15					--
				5e-15					--
				5e-15					--
				5e-15					--
				5e-15					--
				5e-15					--
				5e-15					--
				5e-15					--
				5e-15					--
				5e-15					--
				5e-15					--
				5.06383e-15					--
				7.22737e-15					--
				5e-15					--
				5e-15					--
				5e-15					--
				5e-15					--
				5e-15
				5e-15
				6.9399e-15
				5e-15
				5e-15
				5e-15
				5e-15
				5e-15
				5e-15
				5e-15
				5e-15
				5e-15
				5e-15
				7.65886e-15
				5e-15
				5e-15
				5e-15
				5e-15
				5e-15
				5e-15
				5e-15
				5e-15
				5e-15
				5e-15
				5e-15
				5e-15
				5e-15
				5e-15
				5e-15
				5e-15
				5.87329e-15
				7.42531e-15

## Sheet: Fig. 2C
		X			Y
DBC	SO2	Light/Dark	SO42- (μg ml-1)		SO42- (μg ml-1)
			Exp (1)	Exp (2)	Average	Error bar
0.25 g	60 ppb	0.25 g	0.77093	0.62422	0.69757	0.10374
0.25 g	60 ppb	0.25 g	1.1999	0.79933	0.99961	0.28325

## Sheet: Fig.3A
G (mT)	DBC-Dark-TEMPO	DBC-Light-TEMPO
3461	8185.65	4952.6
3461.1	8492.65	5185.6
3461.2	8822.65	5325.6
3461.29	8676.65	5797.6
3461.39	8513.65	5719.6
3461.49	8680.65	5605.6
3461.59	8901.65	6044.6
3461.68	8874.65	5973.6
3461.78	8683.65	6320.6
3461.88	8540.65	6155.6
3461.98	8390.65	5615.6
3462.08	8470.65	5400.6
3462.17	8490.65	4783.6
3462.27	8850.65	4641.6
3462.37	8899.65	4876.6
3462.47	9132.65	5310.6
3462.56	9308.65	5489.6
3462.66	8806.65	5040.6
3462.76	8228.65	5292.6
3462.86	8237.65	5656.6
3462.96	8613.65	5994.6
3463.05	8782.65	6363.6
3463.15	8538.65	6130.6
3463.25	8413.65	5939.6
3463.35	8828.65	5822.6
3463.44	9224.65	5498.6
3463.54	9333.65	5581.6
3463.64	9639.65	5836.6
3463.74	10114.7	6596.6
3463.83	10186.7	7431.6
3463.93	10532.7	7580.6
3464.03	10890.7	7790.6
3464.13	11053.7	7743.6
3464.23	10957.7	7465.6
3464.32	10551.7	6764.6
3464.42	10031.7	5553.6
3464.52	9681.65	4844.6
3464.62	9445.65	4801.6
3464.71	9613.65	5330.6
3464.81	9918.65	5833.6
3464.91	9819.65	5982.6
3465.01	9705.65	5605.6
3465.11	9579.65	5257.6
3465.2	9791.65	5605.6
3465.3	9727.65	5980.6
3465.4	9622.65	5611.6
3465.5	9317.65	5480.6
3465.59	8729.65	5680.6
3465.69	8409.65	6017.6
3465.79	8231.65	6816.6
3465.89	8430.65	7295.6
3465.99	8824.65	7616.6
3466.08	8942.65	7627.6
3466.18	9386.65	7344.6
3466.28	9558.65	7171.6
3466.38	9227.65	7014.6
3466.47	8814.65	6992.6
3466.57	9311.65	6696.6
3466.67	9579.65	5998.6
3466.77	9742.65	5409.6
3466.86	9801.65	5360.6
3466.96	9581.65	5169.6
3467.06	9387.65	5323.6
3467.16	9134.65	5997.6
3467.26	9312.65	5838.6
3467.35	9798.65	5756.6
3467.45	9803.65	5684.6
3467.55	9558.65	5942.6
3467.65	9629.65	6245.6
3467.74	9490.65	6680.6
3467.84	9547.65	7159.6
3467.94	9600.65	7620.6
3468.04	9671.65	7450.6
3468.14	10318.7	7499.6
3468.23	10453.7	7221.6
3468.33	10402.7	6944.6
3468.43	10853.7	7307.6
3468.53	11304.7	7871.6
3468.62	10879.7	8203.6
3468.72	10533.7	8473.6
3468.82	10611.7	8482.6
3468.92	10834.7	8078.6
3469.02	11096.7	7420.6
3469.11	10928.7	6988.6
3469.21	10637.7	6712.6
3469.31	10234.7	6975.6
3469.41	9981.65	8089.6
3469.5	10262.7	8683.6
3469.6	10824.7	8663.6
3469.7	10760.7	8567.6
3469.8	10425.7	8070.6
3469.9	10556.7	7491.6
3469.99	10888.7	6710.6
3470.09	11183.7	6267.6
3470.19	11484.7	6410.6
3470.29	11027.7	6233.6
3470.38	10500.7	6325.6
3470.48	10561.7	6665.6
3470.58	11215.7	7076.6
3470.68	11497.7	7119.6
3470.78	11429.7	7256.6
3470.87	11556.7	7168.6
3470.97	11551.7	7034.6
3471.07	11356.7	7178.6
3471.17	11666.7	7696.6
3471.26	12190.7	7546.6
3471.36	12881.7	6972.6
3471.46	13488.7	6793.6
3471.56	13694.7	6679.6
3471.66	13780.7	6416.6
3471.75	13506.7	6501.6
3471.85	13128.7	6724.6
3471.95	12572.7	7036.6
3472.05	12036.7	6863.6
3472.14	11969.7	6589.6
3472.24	12120.7	6373.6
3472.34	12323.7	6003.6
3472.44	12662.7	5780.6
3472.53	12783.7	6189.6
3472.63	12531.7	6902.6
3472.73	12398.7	7294.6
3472.83	11885.7	7305.6
3472.93	11649.7	7098.6
3473.02	11620.7	7315.6
3473.12	12088.7	7305.6
3473.22	12725.7	7210.6
3473.32	13266.7	6998.6
3473.41	13851.7	6813.6
3473.51	13869.7	7182.6
3473.61	14067.7	7770.6
3473.71	14860.7	7848.6
3473.81	14678.7	8032.6
3473.9	14220.7	8279.6
3474	13739.7	8964.6
3474.1	13360.7	10185.6
3474.2	12833.7	10444.6
3474.29	12771.7	10017.6
3474.39	13203.7	9277.6
3474.49	14040.7	8482.6
3474.59	14653.7	8295.6
3474.69	14758.7	8860.6
3474.78	14591.7	8907.6
3474.88	14285.7	8521.6
3474.98	13886.7	7832.6
3475.08	14003.7	7609.6
3475.17	14261.7	7949.6
3475.27	14851.7	8574.6
3475.37	15017.7	9300.6
3475.47	15143.7	9690.6
3475.56	14622.7	9809.6
3475.66	14153.7	9564.6
3475.76	13875.7	9393.6
3475.86	14155.7	9726.6
3475.96	14283.7	9893.6
3476.05	14255.7	9778.6
3476.15	13954.7	10167.6
3476.25	13839.7	10288.6
3476.35	13486.7	10405.6
3476.44	13708.7	9986.6
3476.54	13650.7	10035.6
3476.64	13593.7	10963.6
3476.74	13765.7	12449.6
3476.84	14715.7	13780.6
3476.93	16369.7	15484.6
3477.03	17995.7	17573.6
3477.13	19788.7	19683.6
3477.23	21723.7	22477.6
3477.32	24356.7	25688.6
3477.42	27657.7	29334.6
3477.52	31961.7	32969.6
3477.62	36949.7	37252.6
3477.72	42264.7	41652.6
3477.81	47811.7	45637.6
3477.91	53009.7	48858.6
3478.01	57814.7	51217.6
3478.11	62170.7	52745.6
3478.2	65387.7	52981.6
3478.3	67874.7	52257.6
3478.4	68327.7	50498.6
3478.5	67009.7	47346.6
3478.6	64466.7	42712.6
3478.69	60638.7	38363.6
3478.79	55369.7	34703.6
3478.89	49378.7	32040.6
3478.99	43232.7	30837.6
3479.08	37430.7	32280.6
3479.18	33447.7	36594.6
3479.28	32387.7	45189.6
3479.38	34864.7	59611.6
3479.48	42619.7	81970.6
3479.57	58134.7	114094
3479.67	82473.7	157950
3479.77	118334	214952
3479.87	168234	286167
3479.96	234667	372153
3480.06	320176	473408
3480.16	426539	588449
3480.26	553984	713532
3480.35	701254	843155
3480.45	864581	969742
3480.55	1037350	1083390
3480.65	1210760	1174300
3480.75	1372760	1232320
3480.84	1509720	1247980
3480.94	1607540	1214030
3481.04	1653270	1126820
3481.14	1636080	986569
3481.23	1549130	797090
3481.33	1390350	566361
3481.43	1163090	306999
3481.53	876561	33795.6
3481.63	545474	-237096
3481.72	188930	-489944
3481.82	-172655	-710739
3481.92	-517696	-889213
3482.02	-826373	-1018700
3482.11	-1082490	-1096730
3482.21	-1276840	-1124740
3482.31	-1404180	-1108280
3482.41	-1464260	-1055620
3482.51	-1462760	-974995
3482.6	-1408600	-876173
3482.7	-1313560	-767764
3482.8	-1189500	-656987
3482.9	-1048880	-550072
3482.99	-901989	-451675
3483.09	-757696	-364152
3483.19	-623182	-288586
3483.29	-502478	-225766
3483.39	-397717	-174934
3483.48	-310553	-135062
3483.58	-240326	-104508
3483.68	-184646	-81880.4
3483.78	-141498	-66045.4
3483.87	-109559	-55713.4
3483.97	-87010.3	-49976.4
3484.07	-71930.3	-47518.4
3484.17	-63281.3	-47180.4
3484.26	-59811.3	-48666.4
3484.36	-59418.3	-51230.4
3484.46	-61487.3	-53931.4
3484.56	-65021.3	-55967.4
3484.66	-68704.3	-57543.4
3484.75	-72559.3	-58390.4
3484.85	-75684.3	-58516.4
3484.95	-77376.3	-57230.4
3485.05	-77604.3	-54397.4
3485.14	-76195.3	-51203.4
3485.24	-73327.3	-46971.4
3485.34	-69368.3	-42560.4
3485.44	-64365.3	-37822.4
3485.54	-58830.3	-32996.4
3485.63	-52880.3	-27965.4
3485.73	-46614.3	-23434.4
3485.83	-40055.3	-19379.4
3485.93	-33298.3	-15729.4
3486.02	-27396.3	-13199.4
3486.12	-22400.3	-10794.4
3486.22	-18817.3	-8986.4
3486.32	-15918.3	-7790.4
3486.42	-13449.3	-7267.4
3486.51	-11982.3	-7905.4
3486.61	-11536.3	-9025.4
3486.71	-12109.3	-10317.4
3486.81	-12926.3	-11164.4
3486.9	-14173.3	-12186.4
3487	-14996.3	-12844.4
3487.1	-16017.3	-13517.4
3487.2	-17007.3	-14139.4
3487.3	-17766.3	-14202.4
3487.39	-18654.3	-13020.4
3487.49	-19182.3	-11927.4
3487.59	-18990.3	-11330.4
3487.69	-18294.3	-10548.4
3487.78	-17479.3	-9206.4
3487.88	-16733.3	-8373.4
3487.98	-15304.3	-7639.4
3488.08	-13625.3	-7042.4
3488.18	-11822.3	-6123.4
3488.27	-10752.3	-5288.4
3488.37	-9828.35	-4805.4
3488.47	-8963.35	-4501.4
3488.57	-7649.35	-3893.4
3488.66	-6202.35	-3493.4
3488.76	-5181.35	-3402.4
3488.86	-4493.35	-2726.4
3488.96	-3624.35	-2185.4
3489.05	-2792.35	-1862.4
3489.15	-2145.35	-1569.4
3489.25	-1957.35	-1407.4
3489.35	-2041.35	-363.401
3489.45	-2033.35	406.599
3489.54	-2575.35	662.599
3489.64	-3022.35	731.599
3489.74	-3034.35	1081.6
3489.84	-2532.35	1058.6
3489.93	-1765.35	1282.6
3490.03	-869.347	1599.6
3490.13	26.6533	1977.6
3490.23	1014.65	1911.6
3490.33	1653.65	1786.6
3490.42	1818.65	1683.6
3490.52	1700.65	1741.6
3490.62	1400.65	1881.6
3490.72	1562.65	2254.6
3490.81	2086.65	2570.6
3490.91	1978.65	2867.6
3491.01	1681.65	3139.6
3491.11	2202.65	3567.6
3491.21	2838.65	4140.6
3491.3	3750.65	4386.6
3491.4	4313.65	4966.6
3491.5	4496.65	4927.6
3491.6	4550.65	4434.6
3491.69	5112.65	4499.6
3491.79	5554.65	4671.6
3491.89	5850.65	5087.6
3491.99	6347.65	5304.6
3492.08	6785.65	5564.6
3492.18	7246.65	5810.6
3492.28	7238.65	5696.6
3492.38	7209.65	5856.6
3492.48	7045.65	6224.6
3492.57	6540.65	6802.6
3492.67	7051.65	6836.6
3492.77	7957.65	6566.6
3492.87	8726.65	6779.6
3492.96	9633.65	6725.6
3493.06	9949.65	6881.6
3493.16	10150.7	7126.6
3493.26	10418.7	8139.6
3493.36	10748.7	8867.6
3493.45	11160.7	9125.6
3493.55	11299.7	9809.6
3493.65	11481.7	9949.6
3493.75	12304.7	10293.6
3493.84	13395.7	11267.6
3493.94	14396.7	12764.6
3494.04	15559.7	14712.6
3494.14	17701.7	16920.6
3494.24	20311.7	18981.6
3494.33	22474.7	21303.6
3494.43	25086.7	24192.6
3494.53	28404.7	27793.6
3494.63	32066.7	32274.6
3494.72	36250.7	37093.6
3494.82	40744.7	41932.6
3494.92	46329.7	45972.6
3495.02	52729.7	49907.6
3495.12	58991.7	53436.6
3495.21	64572.7	55955.6
3495.31	70170.7	57589.6
3495.41	74421.7	58271.6
3495.51	77456.7	57662.6
3495.6	79169.7	56281.6
3495.7	79246.7	54089.6
3495.8	78298.7	50449.6
3495.9	75671.7	46898.6
3496	71652.7	43496.6
3496.09	67273.7	41003.6
3496.19	62459.7	40092.6
3496.29	58007.7	42127.6
3496.39	55144.7	47810.6
3496.48	53867.7	57646.6
3496.58	55885.7	73628.6
3496.68	62967.7	96902.6
3496.78	76912.7	129276
3496.87	99199.7	172513
3496.97	132032	228294
3497.07	178011	298056
3497.17	239719	383666
3497.27	319319	485041
3497.36	418698	599348
3497.46	538555	722313
3497.56	678692	848552
3497.66	836290	970592
3497.75	1005100	1078840
3497.85	1177200	1163630
3497.95	1340750	1215510
3498.05	1482330	1224570
3498.15	1588300	1184690
3498.24	1645420	1091480
3498.34	1642290	945425
3498.44	1570230	750923
3498.54	1425450	517127
3498.63	1210510	256551
3498.73	933636	-14405.4
3498.83	609080	-280828
3498.93	255691	-526929
3499.03	-105871	-739477
3499.12	-455433	-909602
3499.22	-773603	-1030340
3499.32	-1044460	-1101030
3499.42	-1256090	-1124560
3499.51	-1402110	-1105180
3499.61	-1480570	-1049830
3499.71	-1495860	-967344
3499.81	-1455350	-867521
3499.91	-1369690	-759370
3500	-1252120	-649787
3500.1	-1114830	-544414
3500.2	-967795	-447506
3500.3	-821899	-361668
3500.39	-683529	-288187
3500.49	-557606	-226700
3500.59	-447328	-177344
3500.69	-353967	-138475
3500.78	-277247	-108833
3500.88	-216076	-87119.4
3500.98	-168730	-71682.4
3501.08	-133143	-61427.4
3501.18	-107551	-55802.4
3501.27	-90108.3	-53661.4
3501.37	-79052.3	-53691.4
3501.47	-73153.3	-55060.4
3501.57	-71245.3	-57548.4
3501.66	-71673.3	-59891.4
3501.76	-74063.3	-62022.4
3501.86	-77779.3	-63666.4
3501.96	-81511.3	-63806.4
3502.06	-84574.3	-62894.4
3502.15	-86183.3	-61104.4
3502.25	-86631.3	-58603.4
3502.35	-86001.3	-55474.4
3502.45	-83520.3	-51803.4
3502.54	-79466.3	-47753.4
3502.64	-75025.3	-43748.4
3502.74	-70452.3	-40126.4
3502.84	-65391.3	-35963.4
3502.94	-60101.3	-32569.4
3503.03	-54466.3	-29861.4
3503.13	-48976.3	-27393.4
3503.23	-44299.3	-24609.4
3503.33	-40151.3	-22157.4
3503.42	-36833.3	-20712.4
3503.52	-33601.3	-19220.4
3503.62	-31183.3	-17305.4
3503.72	-29452.3	-15765.4
3503.82	-27683.3	-14766.4
3503.91	-26630.3	-14861.4
3504.01	-25801.3	-14923.4
3504.11	-24888.3	-14702.4
3504.21	-23927.3	-14213.4
3504.3	-23211.3	-13467.4
3504.4	-22421.3	-12896.4
3504.5	-21114.3	-12404.4
3504.6	-20228.3	-11744.4
3504.7	-19692.3	-11865.4
3504.79	-19291.3	-12735.4
3504.89	-19001.3	-13086.4
3504.99	-18841.3	-13411.4
3505.09	-18218.3	-13074.4
3505.18	-17706.3	-12581.4
3505.28	-16976.3	-12299.4
3505.38	-16722.3	-12331.4
3505.48	-16747.3	-12064.4
3505.57	-16564.3	-11814.4
3505.67	-16096.3	-11369.4
3505.77	-16149.3	-10869.4
3505.87	-15973.3	-10514.4
3505.97	-15492.3	-10063.4
3506.06	-14803.3	-9866.4
3506.16	-14045.3	-9350.4
3506.26	-13565.3	-9375.4
3506.36	-13534.3	-9990.4
3506.45	-13192.3	-10378.4
3506.55	-12433.3	-10573.4
3506.65	-11493.3	-10252.4
3506.75	-10840.3	-9823.4
3506.85	-10430.3	-10035.4
3506.94	-10629.3	-10478.4
3507.04	-10943.3	-10557.4
3507.14	-11190.3	-10331.4
3507.24	-11133.3	-10202.4
3507.33	-11030.3	-9774.4
3507.43	-10202.3	-8166.4
3507.53	-9661.35	-6221.4
3507.63	-9125.35	-3685.4
3507.73	-8431.35	-908.401
3507.82	-6540.35	1961.6
3507.92	-3477.35	4764.6
3508.02	-345.347	7249.6
3508.12	2690.65	8580.6
3508.21	5437.65	8675.6
3508.31	7655.65	7934.6
3508.41	9015.65	7112.6
3508.51	9254.65	5834.6
3508.6	8842.65	4424.6
3508.7	7506.65	3116.6
3508.8	5926.65	2548.6
3508.9	5224.65	2034.6
3509	3841.65	1227.6
3509.09	2371.65	682.599
3509.19	1486.65	512.599
3509.29	1319.65	457.599
3509.39	1590.65	873.599
3509.48	2194.65	1331.6
3509.58	2520.65	2556.6
3509.68	3152.65	3704.6
3509.78	3503.65	4418.6
3509.88	4191.65	4794.6
3509.97	5807.65	5507.6
3510.07	7262.65	6011.6
3510.17	8414.65	6239.6
3510.27	8771.65	6186.6
3510.36	8477.65	5872.6
3510.46	8426.65	4929.6
3510.56	8264.65	4123.6
3510.66	7741.65	3476.6
3510.76	6492.65	2559.6
3510.85	4540.65	1481.6
3510.95	2679.65	438.599
3511.05	1184.65	-681.401
3511.15	-139.347	-1332.4
3511.24	-1079.35	-1069.4
3511.34	-1634.35	-356.401
3511.44	-2260.35	916.599
3511.54	-2131.35	2964.6
3511.64	-1323.35	5804.6
3511.73	535.653	9416.6
3511.83	3338.65	13372.6
3511.93	7221.65	17555.6
3512.03	11946.7	22119.6
3512.12	16952.7	26527.6
3512.22	22207.7	31083.6
3512.32	27703.7	35348.6
3512.42	33494.7	38705.6
3512.52	39356.7	40838.6
3512.61	43989.7	42196.6
3512.71	47790.7	42386.6
3512.81	50538.7	41149.6
3512.91	51885.7	39035.6
3513	51967.7	35848.6
3513.1	50408.7	31906.6
3513.2	47043.7	27525.6
3513.3	42107.7	23623.6
3513.4	36458.7	21582.6
3513.49	29969.7	21472.6
3513.59	24166.7	23320.6
3513.69	19960.7	28969.6
3513.79	18306.7	40722.6
3513.88	20311.7	59169.6
3513.98	26826.7	84933.6
3514.08	40216.7	120447
3514.18	62453.7	166551
3514.27	94773.7	225684
3514.37	140003	299135
3514.47	201489	387196
3514.57	280834	489401
3514.67	379455	602762
3514.76	497805	723227
3514.86	634931	845519
3514.96	787883	961486
3515.06	951604	1061950
3515.15	1118130	1137450
3515.25	1277780	1178260
3515.35	1418100	1175800
3515.45	1525850	1124180
3515.55	1588850	1021110
3515.64	1594430	867968
3515.74	1534140	670046
3515.84	1404590	437311
3515.94	1205800	182407
3516.03	945157	-79780.4
3516.13	635479	-333310
3516.23	293761	-564126
3516.33	-59619.3	-760604
3516.43	-404303	-914273
3516.52	-721014	-1020720
3516.62	-992320	-1079100
3516.72	-1206030	-1091360
3516.82	-1355160	-1064050
3516.91	-1438320	-1005070
3517.01	-1459820	-922367
3517.11	-1426490	-824568
3517.21	-1349240	-719824
3517.3	-1240100	-614808
3517.4	-1110830	-514227
3517.5	-971069	-422071
3517.6	-830570	-340853
3517.7	-696409	-271560
3517.79	-573543	-213783
3517.89	-464578	-167492
3517.99	-371141	-131279
3518.09	-293437	-103644
3518.18	-230780	-83436.4
3518.28	-181257	-69569.4
3518.38	-143989	-60632.4
3518.48	-116680	-55973.4
3518.58	-97280.3	-54584.4
3518.67	-84565.3	-55261.4
3518.77	-77869.3	-57094.4
3518.87	-74837.3	-59768.4
3518.97	-74450.3	-62032.4
3519.06	-75902.3	-63610.4
3519.16	-78259.3	-64635.4
3519.26	-81343.3	-64659.4
3519.36	-84090.3	-63721.4
3519.46	-85618.3	-61948.4
3519.55	-85737.3	-59607.4
3519.65	-84693.3	-56358.4
3519.75	-82597.3	-52850.4
3519.85	-79491.3	-48866.4
3519.94	-75474.3	-44978.4
3520.04	-70318.3	-41055.4
3520.14	-65358.3	-37326.4
3520.24	-60229.3	-33439.4
3520.34	-54989.3	-29709.4
3520.43	-50143.3	-27101.4
3520.53	-45615.3	-24736.4
3520.63	-41894.3	-22265.4
3520.73	-38053.3	-20146.4
3520.82	-34816.3	-18215.4
3520.92	-31871.3	-17052.4
3521.02	-29609.3	-16002.4
3521.12	-27741.3	-15293.4
3521.22	-26575.3	-14447.4
3521.31	-25501.3	-14129.4
3521.41	-24039.3	-14307.4
3521.51	-22728.3	-15019.4
3521.61	-21663.3	-15332.4
3521.7	-20669.3	-14951.4
3521.8	-20094.3	-14588.4
3521.9	-19359.3	-14300.4
3522	-18389.3	-13940.4
3522.09	-17767.3	-13306.4
3522.19	-17261.3	-12507.4
3522.29	-16966.3	-12039.4
3522.39	-16374.3	-11871.4
3522.49	-16158.3	-11963.4
3522.58	-15682.3	-11673.4
3522.68	-15501.3	-11115.4
3522.78	-15570.3	-10790.4
3522.88	-15223.3	-10548.4
3522.97	-14664.3	-10429.4
3523.07	-14629.3	-10626.4
3523.17	-14164.3	-10267.4
3523.27	-13286.3	-10286.4
3523.37	-12371.3	-10550.4
3523.46	-11500.3	-10787.4
3523.56	-11095.3	-10297.4
3523.66	-10681.3	-9868.4
3523.76	-10813.3	-9759.4
3523.85	-11007.3	-9144.4
3523.95	-11107.3	-8821.4
3524.05	-11463.3	-8809.4
3524.15	-11863.3	-8835.4
3524.25	-12165.3	-8737.4
3524.34	-12006.3	-8623.4
3524.44	-11775.3	-8648.4
3524.54	-11920.3	-9054.4
3524.64	-11736.3	-9687.4
3524.73	-11703.3	-10271.4
3524.83	-11792.3	-10461.4
3524.93	-11829.3	-10117.4
3525.03	-12023.3	-9777.4
3525.13	-12037.3	-9471.4
3525.22	-11993.3	-8823.4
3525.32	-12039.3	-8288.4
3525.42	-12655.3	-7725.4
3525.52	-12985.3	-7059.4
3525.61	-12662.3	-6476.4
3525.71	-12184.3	-6228.4
3525.81	-11740.3	-6349.4
3525.91	-11879.3	-6888.4
3526	-11689.3	-7333.4
3526.1	-11151.3	-7860.4
3526.2	-10923.3	-8093.4
3526.3	-10431.3	-7723.4
3526.4	-10400.3	-7243.4
3526.49	-10762.3	-7060.4
3526.59	-10795.3	-6912.4
3526.69	-10300.3	-7333.4
3526.79	-9787.35	-7611.4
3526.88	-9432.35	-7659.4
3526.98	-9136.35	-7488.4
3527.08	-9265.35	-7477.4
3527.18	-9295.35	-7626.4
3527.28	-9320.35	-7885.4
3527.37	-9069.35	-7614.4
3527.47	-9083.35	-7392.4
3527.57	-9502.35	-7347.4
3527.67	-9702.35	-7172.4
3527.76	-9639.35	-7221.4
3527.86	-9568.35	-7252.4
3527.96	-10102.3	-7327.4
3528.06	-10246.3	-6995.4
3528.16	-9921.35	-7151.4
3528.25	-9735.35	-7717.4
3528.35	-10132.3	-8405.4
3528.45	-9846.35	-8315.4
3528.55	-9672.35	-8114.4
3528.64	-9726.35	-7613.4
3528.74	-9947.35	-7328.4
3528.84	-9822.35	-7197.4
3528.94	-9593.35	-7239.4
3529.04	-9455.35	-7417.4
3529.13	-9875.35	-7935.4
3529.23	-10604.3	-8207.4
3529.33	-10848.3	-8090.4
3529.43	-10834.3	-8003.4
3529.52	-11065.3	-7867.4
3529.62	-11430.3	-7575.4
3529.72	-11505.3	-6894.4
3529.82	-11199.3	-6416.4
3529.92	-10829.3	-6170.4
3530.01	-10487.3	-6524.4
3530.11	-10413.3	-6909.4
3530.21	-10762.3	-7337.4
3530.31	-11016.3	-7521.4
3530.4	-10821.3	-7810.4
3530.5	-10655.3	-7429.4
3530.6	-10546.3	-6783.4
3530.7	-10474.3	-6754.4
3530.79	-10213.3	-6675.4
3530.89	-9978.35	-6704.4
3530.99	-9905.35	-6694.4
3531.09	-9586.35	-6807.4
3531.19	-9337.35	-6793.4
3531.28	-9841.35	-6363.4
3531.38	-10326.3	-5927.4
3531.48	-10899.3	-6009.4
3531.58	-11510.3	-5751.4
3531.67	-11595.3	-5635.4
3531.77	-11484.3	-5836.4
3531.87	-10819.3	-6259.4
3531.97	-10100.3	-6688.4
3532.07	-9438.35	-6844.4
3532.16	-9541.35	-6891.4
3532.26	-9905.35	-7061.4
3532.36	-10155.3	-7014.4
3532.46	-9904.35	-6660.4
3532.55	-9270.35	-5994.4
3532.65	-9312.35	-5698.4
3532.75	-9439.35	-5323.4
3532.85	-9448.35	-4784.4
3532.95	-9188.35	-4874.4
3533.04	-8987.35	-5048.4
3533.14	-9052.35	-5019.4
3533.24	-8674.35	-4509.4
3533.34	-8220.35	-3747.4
3533.43	-8447.35	-3320.4
3533.53	-8946.35	-3522.4
3533.63	-9291.35	-4403.4
3533.73	-9275.35	-5177.4
3533.82	-8749.35	-5648.4
3533.92	-8268.35	-5667.4
3534.02	-8036.35	-5306.4
3534.12	-7947.35	-5061.4
3534.22	-8136.35	-4907.4
3534.31	-8207.35	-4984.4
3534.41	-8442.35	-5262.4
3534.51	-8827.35	-5363.4
3534.61	-8840.35	-5565.4
3534.7	-9085.35	-5526.4
3534.8	-9190.35	-5623.4
3534.9	-9123.35	-5538.4
3535	-9331.35	-5294.4
3535.1	-9362.35	-4937.4
3535.19	-8899.35	-4734.4
3535.29	-8800.35	-4540.4
3535.39	-8903.35	-4372.4
3535.49	-8950.35	-4169.4
3535.58	-9249.35	-3875.4
3535.68	-9477.35	-4451.4
3535.78	-9391.35	-4754.4
3535.88	-9657.35	-4422.4
3535.98	-9806.35	-3417.4
3536.07	-9704.35	-2967.4
3536.17	-9521.35	-3281.4
3536.27	-9433.35	-3759.4
3536.37	-9347.35	-4267.4
3536.46	-9374.35	-5077.4
3536.56	-9330.35	-5533.4
3536.66	-9358.35	-5688.4
3536.76	-9549.35	-6101.4
3536.86	-9990.35	-6002.4
3536.95	-10391.3	-5642.4
3537.05	-10250.3	-5860.4
3537.15	-9722.35	-6274.4
3537.25	-9559.35	-6240.4
3537.34	-10107.3	-6589.4
3537.44	-10041.3	-6960.4
3537.54	-9706.35	-7033.4
3537.64	-9378.35	-6976.4
3537.74	-9236.35	-6463.4
3537.83	-9220.35	-5734.4
3537.93	-8891.35	-5334.4
3538.03	-7953.35	-5488.4
3538.13	-7325.35	-5558.4
3538.22	-7296.35	-5358.4
3538.32	-7632.35	-5346.4
3538.42	-7899.35	-5188.4
3538.52	-8034.35	-4957.4
3538.61	-7870.35	-4941.4
3538.71	-7486.35	-4952.4
3538.81	-7348.35	-4987.4
3538.91	-7228.35	-4695.4
3539.01	-7059.35	-4823.4
3539.1	-7109.35	-4811.4
3539.2	-7305.35	-5268.4
3539.3	-7675.35	-5828.4
3539.4	-8096.35	-5991.4
3539.49	-8733.35	-5965.4
3539.59	-9431.35	-5688.4
3539.69	-10161.3	-5583.4
3539.79	-10550.3	-5224.4
3539.89	-10251.3	-5338.4
3539.98	-9719.35	-5440.4
3540.08	-9336.35	-5189.4
3540.18	-8979.35	-4883.4
3540.28	-8671.35	-4816.4
3540.37	-8233.35	-4966.4
3540.47	-8314.35	-4827.4
3540.57	-8476.35	-4860.4
3540.67	-8673.35	-4724.4
3540.77	-9689.35	-4527.4
3540.86	-10227.3	-4326.4
3540.96	-10106.3	-4690.4
3541.06	-9928.35	-5232.4
3541.16	-9972.35	-5550.4
3541.25	-9504.35	-5941.4
3541.35	-9474.35	-5690.4
3541.45	-9889.35	-5138.4
3541.55	-10300.3	-4428.4
3541.65	-10582.3	-4093.4
3541.74	-10727.3	-4323.4
3541.84	-10581.3	-4361.4
3541.94	-10293.3	-4232.4
3542.04	-10259.3	-4012.4
3542.13	-9761.35	-3852.4
3542.23	-9761.35	-3911.4
3542.33	-9503.35	-4112.4
3542.43	-9631.35	-4122.4
3542.52	-10191.3	-3850.4
3542.62	-10456.3	-3883.4
3542.72	-10069.3	-4187.4
3542.82	-9723.35	-4738.4
3542.92	-9815.35	-5229.4
3543.01	-9888.35	-5330.4
3543.11	-9868.35	-5502.4
3543.21	-9108.35	-5656.4
3543.31	-8612.35	-5774.4
3543.4	-8558.35	-5660.4
3543.5	-8498.35	-5566.4
3543.6	-8581.35	-5036.4
3543.7	-8717.35	-4955.4
3543.8	-8570.35	-5291.4
3543.89	-8575.35	-5908.4
3543.99	-9214.35	-6334.4
3544.09	-10154.3	-6519.4
3544.19	-10887.3	-6466.4
3544.28	-10841.3	-6349.4
3544.38	-10485.3	-6307.4
3544.48	-10069.3	-6166.4
3544.58	-9723.35	-5653.4
3544.68	-9895.35	-5328.4
3544.77	-10175.3	-5175.4
3544.87	-9738.35	-5199.4
3544.97	-9733.35	-5520.4
3545.07	-9454.35	-6055.4
3545.16	-8819.35	-6600.4
3545.26	-8582.35	-6828.4
3545.36	-9036.35	-6683.4
3545.46	-9664.35	-6641.4
3545.56	-9828.35	-6572.4
3545.65	-9429.35	-6425.4
3545.75	-9136.35	-6253.4
3545.85	-8354.35	-5883.4
3545.95	-7537.35	-5723.4
3546.04	-7499.35	-5636.4
3546.14	-7777.35	-6163.4
3546.24	-7994.35	-6479.4
3546.34	-7959.35	-5904.4
3546.44	-8021.35	-5780.4
3546.53	-8061.35	-5541.4
3546.63	-8052.35	-5945.4
3546.73	-8039.35	-5757.4
3546.83	-8340.35	-5500.4
3546.92	-8886.35	-5185.4
3547.02	-9194.35	-5249.4
3547.12	-9484.35	-5566.4
3547.22	-9540.35	-6053.4
3547.31	-9495.35	-5577.4
3547.41	-9499.35	-5034.4
3547.51	-9351.35	-4744.4
3547.61	-9229.35	-4429.4
3547.71	-8812.35	-3803.4
3547.8	-8163.35	-3545.4
3547.9	-8060.35	-3513.4
3548	-8185.35	-3751.4
3548.1	-8209.35	-3690.4
3548.19	-8358.35	-3577.4
3548.29	-8331.35	-3296.4
3548.39	-7653.35	-2955.4
3548.49	-7031.35	-2970.4
3548.59	-7088.35	-3526.4
3548.68	-7533.35	-4312.4
3548.78	-8092.35	-4794.4
3548.88	-8456.35	-5163.4
3548.98	-8474.35	-5224.4
3549.07	-8413.35	-5429.4
3549.17	-8728.35	-5409.4
3549.27	-9014.35	-5629.4
3549.37	-9108.35	-5683.4
3549.47	-9137.35	-5161.4
3549.56	-8914.35	-4984.4
3549.66	-8474.35	-5070.4
3549.76	-8510.35	-4730.4
3549.86	-8793.35	-4487.4
3549.95	-8492.35	-4211.4
3550.05	-7883.35	-3860.4
3550.15	-7650.35	-3977.4
3550.25	-7811.35	-4436.4
3550.34	-8185.35	-4871.4
3550.44	-8661.35	-5338.4
3550.54	-9016.35	-5526.4
3550.64	-9406.35	-5209.4
3550.74	-8944.35	-5047.4
3550.83	-8570.35	-5493.4
3550.93	-8409.35	-6130.4
3551.03	-8296.35	-6261.4
3551.13	-8317.35	-6457.4
3551.22	-8603.35	-6523.4
3551.32	-9146.35	-6509.4
3551.42	-9625.35	-6438.4
3551.52	-9737.35	-6493.4
3551.62	-9380.35	-6671.4
3551.71	-8891.35	-6701.4
3551.81	-8731.35	-6412.4
3551.91	-8927.35	-6745.4
3552.01	-9642.35	-7275.4
3552.1	-10332.3	-7311.4
3552.2	-10467.3	-7056.4
3552.3	-10299.3	-6710.4
3552.4	-10079.3	-6547.4
3552.5	-10020.3	-6293.4
3552.59	-9545.35	-5922.4
3552.69	-9242.35	-6129.4
3552.79	-9039.35	-5959.4
3552.89	-9051.35	-5577.4
3552.98	-8523.35	-5565.4
3553.08	-8091.35	-5693.4
3553.18	-7962.35	-5958.4
3553.28	-7947.35	-5844.4
3553.38	-8353.35	-5591.4
3553.47	-8717.35	-5537.4
3553.57	-8931.35	-5796.4
3553.67	-8893.35	-5887.4
3553.77	-8784.35	-5889.4
3553.86	-8753.35	-5724.4
3553.96	-8701.35	-4852.4
3554.06	-8163.35	-4143.4
3554.16	-7846.35	-3733.4
3554.26	-7661.35	-4206.4
3554.35	-7598.35	-4634.4
3554.45	-7624.35	-4477.4
3554.55	-7930.35	-4019.4
3554.65	-8361.35	-3933.4
3554.74	-8879.35	-4325.4
3554.84	-9302.35	-4819.4
3554.94	-9897.35	-5301.4
3555.04	-10504.3	-5599.4
3555.14	-10506.3	-5442.4
3555.23	-9827.35	-5143.4
3555.33	-8873.35	-4811.4
3555.43	-7378.35	-5060.4
3555.53	-6398.35	-5433.4
3555.62	-6337.35	-5839.4
3555.72	-6899.35	-6097.4
3555.82	-7198.35	-6343.4
3555.92	-7545.35	-6433.4
3556.01	-7968.35	-6335.4
3556.11	-8101.35	-5677.4
3556.21	-8081.35	-5230.4
3556.31	-7883.35	-5308.4
3556.41	-7788.35	-5402.4
3556.5	-8237.35	-5600.4
3556.6	-8620.35	-5508.4
3556.7	-8761.35	-5617.4
3556.8	-8714.35	-5817.4
3556.89	-9127.35	-5941.4
3556.99	-9319.35	-5906.4
3557.09	-9556.35	-5711.4
3557.19	-9478.35	-5415.4
3557.29	-9272.35	-5331.4
3557.38	-8787.35	-5177.4
3557.48	-8052.35	-5194.4
3557.58	-7507.35	-5355.4
3557.68	-7033.35	-5330.4
3557.77	-7295.35	-5077.4
3557.87	-8435.35	-4884.4
3557.97	-9283.35	-4937.4
3558.07	-9521.35	-5064.4
3558.17	-9768.35	-4720.4
3558.26	-9682.35	-4510.4
3558.36	-9705.35	-3961.4
3558.46	-9749.35	-3664.4
3558.56	-9368.35	-3852.4
3558.65	-8765.35	-3860.4
3558.75	-8516.35	-3843.4
3558.85	-8568.35	-4253.4
3558.95	-8757.35	-4794.4
3559.04	-8874.35	-5150.4
3559.14	-8513.35	-5755.4
3559.24	-8743.35	-6260.4
3559.34	-8773.35	-6434.4
3559.44	-8784.35	-6323.4
3559.53	-8806.35	-6050.4
3559.63	-8687.35	-5716.4
3559.73	-8390.35	-5304.4
3559.83	-8546.35	-4687.4
3559.92	-8856.35	-4580.4
3560.02	-8861.35	-4378.4
3560.12	-8965.35	-4097.4
3560.22	-9007.35	-3982.4
3560.32	-8965.35	-3718.4
3560.41	-8438.35	-3590.4
3560.51	-7912.35	-3573.4
3560.61	-8072.35	-3677.4
3560.71	-8691.35	-3814.4
3560.8	-8524.35	-4216.4
3560.9	-8025.35	-4760.4
3561	-7682.35	-5103.4
Slice 2
X [G]	Intensity	Intensity
3461	9702.11	5518.03
3461.1	9461.11	5467.03
3461.2	9215.11	5539.03
3461.29	9317.11	5638.03
3461.39	9435.11	5749.03
3461.49	9668.11	5663.03
3461.59	10016.1	5812.03
3461.68	10206.1	6294.03
3461.78	10065.1	6310.03
3461.88	10720.1	6012.03
3461.98	11449.1	5993.03
3462.08	11540.1	6083.03
3462.17	10985.1	6454.03
3462.27	10282.1	6234.03
3462.37	9841.11	6162.03
3462.47	9227.11	6150.03
3462.56	8808.11	6085.03
3462.66	8824.11	5964.03
3462.76	8240.11	5810.03
3462.86	7572.11	5612.03
3462.96	7725.11	5605.03
3463.05	8450.11	6064.03
3463.15	8717.11	6199.03
3463.25	8289.11	6030.03
3463.35	8022.11	5600.03
3463.44	8570.11	5675.03
3463.54	9181.11	5851.03
3463.64	9769.11	6090.03
3463.74	10341.1	6689.03
3463.83	10686.1	7174.03
3463.93	10778.1	7192.03
3464.03	11359.1	6806.03
3464.13	11482.1	6241.03
3464.23	11195.1	5884.03
3464.32	11247.1	5548.03
3464.42	11665.1	5535.03
3464.52	12059.1	5656.03
3464.62	12046.1	5836.03
3464.71	11582.1	5736.03
3464.81	10850.1	5415.03
3464.91	10392.1	5064.03
3465.01	10131.1	4900.03
3465.11	10329.1	4871.03
3465.2	10626.1	5049.03
3465.3	11151.1	5094.03
3465.4	11224.1	4765.03
3465.5	11281.1	4570.03
3465.59	11296.1	4592.03
3465.69	10788.1	3972.03
3465.79	10483.1	3968.03
3465.89	9915.11	4008.03
3465.99	9217.11	4552.03
3466.08	9069.11	4914.03
3466.18	9720.11	4869.03
3466.28	10343.1	4628.03
3466.38	10417.1	4448.03
3466.47	10235.1	4121.03
3466.57	10281.1	4225.03
3466.67	10625.1	4469.03
3466.77	11151.1	4710.03
3466.86	11919.1	5181.03
3466.96	12306.1	5284.03
3467.06	12531.1	5506.03
3467.16	12457.1	5392.03
3467.26	12223.1	5113.03
3467.35	12111.1	4913.03
3467.45	11725.1	4598.03
3467.55	11134.1	5142.03
3467.65	11112.1	5937.03
3467.74	11100.1	6017.03
3467.84	11488.1	5792.03
3467.94	11940.1	5558.03
3468.04	11927.1	5722.03
3468.14	11926.1	5697.03
3468.23	11992.1	5993.03
3468.33	12700.1	5670.03
3468.43	12885.1	5444.03
3468.53	12627.1	5548.03
3468.62	12105.1	5539.03
3468.72	11640.1	6147.03
3468.82	12094.1	6672.03
3468.92	12365.1	6855.03
3469.02	12621.1	6727.03
3469.11	12700.1	6757.03
3469.21	13083.1	6910.03
3469.31	13386.1	7202.03
3469.41	13437.1	6988.03
3469.5	13440.1	6798.03
3469.6	13858.1	6319.03
3469.7	13855.1	6323.03
3469.8	13398.1	6313.03
3469.9	13006.1	6633.03
3469.99	12782.1	7136.03
3470.09	13318.1	7263.03
3470.19	13681.1	7540.03
3470.29	13158.1	7837.03
3470.38	12597.1	7445.03
3470.48	12235.1	7044.03
3470.58	12040.1	7174.03
3470.68	12182.1	7267.03
3470.78	12727.1	7104.03
3470.87	13046.1	7170.03
3470.97	13181.1	6803.03
3471.07	12993.1	6541.03
3471.17	12982.1	6221.03
3471.26	13288.1	5832.03
3471.36	13345.1	5631.03
3471.46	13436.1	5987.03
3471.56	13480.1	6555.03
3471.66	13373.1	6931.03
3471.75	13398.1	6876.03
3471.85	13711.1	6852.03
3471.95	13719.1	7121.03
3472.05	13804.1	7473.03
3472.14	14297.1	7720.03
3472.24	14906.1	7899.03
3472.34	15072.1	8080.03
3472.44	14697.1	8400.03
3472.53	14598.1	8191.03
3472.63	14175.1	7881.03
3472.73	13259.1	7779.03
3472.83	12778.1	7761.03
3472.93	12334.1	7702.03
3473.02	12228.1	7610.03
3473.12	12593.1	7232.03
3473.22	13318.1	7040.03
3473.32	14204.1	7330.03
3473.41	14723.1	7848.03
3473.51	15202.1	7771.03
3473.61	15513.1	7476.03
3473.71	14921.1	7066.03
3473.81	14561.1	6803.03
3473.9	14249.1	6625.03
3474	14264.1	6735.03
3474.1	14361.1	6916.03
3474.2	14393.1	7085.03
3474.29	14564.1	7116.03
3474.39	14542.1	7628.03
3474.49	14711.1	7901.03
3474.59	14865.1	7245.03
3474.69	15341.1	6610.03
3474.78	16278.1	6608.03
3474.88	16873.1	7244.03
3474.98	17369.1	7508.03
3475.08	17318.1	7678.03
3475.17	17261.1	7716.03
3475.27	17143.1	7327.03
3475.37	16990.1	7588.03
3475.47	16697.1	8566.03
3475.56	16491.1	9065.03
3475.66	16563.1	9396.03
3475.76	16876.1	9407.03
3475.86	17045.1	9279.03
3475.96	17029.1	9078.03
3476.05	16741.1	8891.03
3476.15	16721.1	9219.03
3476.25	16915.1	9693.03
3476.35	17185.1	10328
3476.44	17482.1	10871
3476.54	17535.1	11560
3476.64	17721.1	12202
3476.74	18321.1	12498
3476.84	19061.1	13225
3476.93	19772.1	14180
3477.03	21134.1	15898
3477.13	23460.1	18204
3477.23	25797.1	20820
3477.32	28422.1	24159
3477.42	31848.1	28019
3477.52	36124.1	32322
3477.62	41025.1	36549
3477.72	45944.1	40474
3477.81	51619.1	43709
3477.91	57255.1	46644
3478.01	62306.1	49257
3478.11	66234.1	51256
3478.2	69242.1	51708
3478.3	71313.1	50464
3478.4	71725.1	47937
3478.5	70151.1	44655
3478.6	67448.1	40450
3478.69	63310.1	36065
3478.79	57742.1	32122
3478.89	51332.1	28961
3478.99	44767.1	27134
3479.08	38833.1	27503
3479.18	34932.1	31245
3479.28	33993.1	39649
3479.38	37128.1	53561
3479.48	45609.1	74622
3479.57	61660.1	104608
3479.67	86803.1	145919
3479.77	122645	199994
3479.87	172746	267690
3479.96	239916	350333
3480.06	325990	447710
3480.16	432517	557950
3480.26	560577	678027
3480.35	708395	802876
3480.45	871655	925616
3480.55	1044210	1036830
3480.65	1217010	1126160
3480.75	1378580	1183680
3480.84	1515630	1199760
3480.94	1613400	1167100
3481.04	1658560	1082420
3481.14	1640330	946816
3481.23	1551980	763980
3481.33	1391710	542453
3481.43	1163090	293594
3481.53	874711	31585
3481.63	541724	-227940
3481.72	183612	-470456
3481.82	-178206	-681656
3481.92	-522959	-852078
3482.02	-831423	-975588
3482.11	-1087900	-1050580
3482.21	-1281650	-1078560
3482.31	-1407920	-1064380
3482.41	-1467570	-1014030
3482.51	-1465830	-936534
3482.6	-1411370	-840963
3482.7	-1315870	-735910
3482.8	-1191740	-629002
3482.9	-1051110	-525978
3482.99	-904460	-430807
3483.09	-760425	-346369
3483.19	-625790	-273644
3483.29	-505301	-213473
3483.39	-400964	-164972
3483.48	-313264	-126744
3483.58	-241543	-97369
3483.68	-185309	-76060
3483.78	-142591	-60991
3483.87	-111390	-51229
3483.97	-89380.9	-46288
3484.07	-74333.9	-44321
3484.17	-65893.9	-44571
3484.26	-62290.9	-46325
3484.36	-61606.9	-48842
3484.46	-62959.9	-51523
3484.56	-65754.9	-53834
3484.66	-69528.9	-55333
3484.75	-72941.9	-55967
3484.85	-75563.9	-55368
3484.95	-77079.9	-53851
3485.05	-77303.9	-51102
3485.14	-75668.9	-47504
3485.24	-73129.9	-43280
3485.34	-69471.9	-38438
3485.44	-64663.9	-33507
3485.54	-58846.9	-28765
3485.63	-52673.9	-24410
3485.73	-46479.9	-20446
3485.83	-40019.9	-17055
3485.93	-34024.9	-14384
3486.02	-28797.9	-12530
3486.12	-24137.9	-10935
3486.22	-20653.9	-9360.97
3486.32	-18031.9	-8468.97
3486.42	-15858.9	-8415.97
3486.51	-14213.9	-8496.97
3486.61	-13390.9	-8742.97
3486.71	-12999.9	-9695.97
3486.81	-13874.9	-10591
3486.9	-15463.9	-10888
3487	-16718.9	-11340
3487.1	-17941.9	-12112
3487.2	-18941.9	-12273
3487.3	-19511.9	-12028
3487.39	-20074.9	-11239
3487.49	-20268.9	-10352
3487.59	-20152.9	-9508.97
3487.69	-19240.9	-8528.97
3487.78	-17956.9	-8199.97
3487.88	-16422.9	-7938.97
3487.98	-15411.9	-6962.97
3488.08	-14049.9	-5972.97
3488.18	-12229.9	-5113.97
3488.27	-10851.9	-4468.97
3488.37	-9381.89	-4176.97
3488.47	-7930.89	-3587.97
3488.57	-6513.89	-2726.97
3488.66	-5587.89	-2201.97
3488.76	-4757.89	-1695.97
3488.86	-4116.89	-1369.97
3488.96	-3275.89	-1404.97
3489.05	-2641.89	-1579.97
3489.15	-2434.89	-1323.97
3489.25	-2246.89	-606.971
3489.35	-1990.89	46.0293
3489.45	-2007.89	649.029
3489.54	-2202.89	873.029
3489.64	-2442.89	756.029
3489.74	-2242.89	635.029
3489.84	-1948.89	694.029
3489.93	-1478.89	959.029
3490.03	-538.895	1068.03
3490.13	388.105	1262.03
3490.23	843.105	1738.03
3490.33	1016.11	1699.03
3490.42	1486.11	1098.03
3490.52	2199.11	577.029
3490.62	2838.11	240.029
3490.72	3422.11	301.029
3490.81	4004.11	880.029
3490.91	4183.11	1217.03
3491.01	4230.11	1414.03
3491.11	4347.11	1782.03
3491.21	4290.11	1999.03
3491.3	4400.11	1967.03
3491.4	4654.11	2334.03
3491.5	4969.11	2702.03
3491.6	5444.11	3053.03
3491.69	5768.11	3586.03
3491.79	6355.11	4370.03
3491.89	7064.11	4271.03
3491.99	7599.11	4044.03
3492.08	8217.11	4070.03
3492.18	8748.11	4774.03
3492.28	9119.11	5336.03
3492.38	9546.11	5839.03
3492.48	9480.11	6659.03
3492.57	9459.11	7139.03
3492.67	9489.11	7463.03
3492.77	9444.11	7550.03
3492.87	10107.1	7375.03
3492.96	10865.1	7533.03
3493.06	11510.1	7777.03
3493.16	12291.1	7891.03
3493.26	12345.1	8428.03
3493.36	12552.1	9025.03
3493.45	12734.1	9156.03
3493.55	13243.1	9533.03
3493.65	13846.1	10095
3493.75	14670.1	10998
3493.84	15481.1	12071
3493.94	16493.1	13356
3494.04	17759.1	14325
3494.14	19292.1	15695
3494.24	21095.1	17888
3494.33	23348.1	20823
3494.43	26150.1	23770
3494.53	29571.1	26964
3494.63	33723.1	30414
3494.72	38351.1	34472
3494.82	43566.1	38859
3494.92	49459.1	43359
3495.02	55471.1	47532
3495.12	61844.1	50893
3495.21	68212.1	53262
3495.31	73750.1	54703
3495.41	78813.1	55139
3495.51	82542.1	54339
3495.6	84633.1	52474
3495.7	84917.1	49854
3495.8	83504.1	46578
3495.9	81102.1	42899
3496	77740.1	39522
3496.09	73468.1	36690
3496.19	68609.1	35523
3496.29	63806.1	36861
3496.39	60166.1	41755
3496.48	59244.1	51189
3496.58	62042.1	65908
3496.68	69426.1	87276
3496.78	83013.1	117637
3496.87	105716	158770
3496.97	139326	212175
3497.07	185854	279643
3497.17	248137	362302
3497.27	328301	460211
3497.36	428009	570447
3497.46	548024	689891
3497.56	687183	813180
3497.66	843230	932977
3497.75	1010660	1040020
3497.85	1181700	1124370
3497.95	1344130	1176600
3498.05	1485110	1187660
3498.15	1590960	1150750
3498.24	1647930	1061760
3498.34	1644560	921422
3498.44	1572890	733843
3498.54	1430040	508014
3498.63	1217730	256632
3498.73	943331	-6399.97
3498.83	620208	-265243
3498.93	266810	-504828
3499.03	-96394.9	-711943
3499.12	-448364	-877146
3499.22	-769744	-995664
3499.32	-1043220	-1066000
3499.42	-1256390	-1089270
3499.51	-1402640	-1070730
3499.61	-1481120	-1018010
3499.71	-1495460	-939119
3499.81	-1454170	-843316
3499.91	-1369280	-738999
3500	-1252400	-633117
3500.1	-1115300	-531137
3500.2	-969007	-436998
3500.3	-823433	-353567
3500.39	-685788	-281269
3500.49	-560897	-221128
3500.59	-450872	-172684
3500.69	-357013	-134503
3500.78	-279918	-105027
3500.88	-218349	-83378
3500.98	-170586	-68766
3501.08	-134604	-59244
3501.18	-109073	-53657
3501.27	-91845.9	-51446
3501.37	-81046.9	-51576
3501.47	-75793.9	-53111
3501.57	-74416.9	-55288
3501.66	-75757.9	-57539
3501.76	-78352.9	-59554
3501.86	-81580.9	-60856
3501.96	-84940.9	-60982
3502.06	-87189.9	-59744
3502.15	-88149.9	-57857
3502.25	-88107.9	-55475
3502.35	-86677.9	-53077
3502.45	-84104.9	-49933
3502.54	-80332.9	-46231
3502.64	-75380.9	-42124
3502.74	-70708.9	-38012
3502.84	-65785.9	-34320
3502.94	-60146.9	-30821
3503.03	-54757.9	-27758
3503.13	-49865.9	-24868
3503.23	-45589.9	-22336
3503.33	-42034.9	-20530
3503.42	-38988.9	-19267
3503.52	-36101.9	-18532
3503.62	-33247.9	-17853
3503.72	-30566.9	-17141
3503.82	-28341.9	-16425
3503.91	-26592.9	-15843
3504.01	-25323.9	-15656
3504.11	-24229.9	-14962
3504.21	-23284.9	-14374
3504.3	-22792.9	-13999
3504.4	-22457.9	-13574
3504.5	-21855.9	-13240
3504.6	-21317.9	-13122
3504.7	-20428.9	-12599
3504.79	-20349.9	-11767
3504.89	-20174.9	-11102
3504.99	-18902.9	-10522
3505.09	-18051.9	-10402
3505.18	-17909.9	-10596
3505.28	-17886.9	-11490
3505.38	-17232.9	-11842
3505.48	-16642.9	-11827
3505.57	-16802.9	-11851
3505.67	-16893.9	-11851
3505.77	-16649.9	-11810
3505.87	-16148.9	-11125
3505.97	-15379.9	-10420
3506.06	-14529.9	-9979.97
3506.16	-13444.9	-9659.97
3506.26	-12759.9	-9151.97
3506.36	-12374.9	-9153.97
3506.45	-12051.9	-8919.97
3506.55	-11941.9	-8639.97
3506.65	-11701.9	-8737.97
3506.75	-11768.9	-8738.97
3506.85	-11682.9	-8936.97
3506.94	-11126.9	-9335.97
3507.04	-10925.9	-9465.97
3507.14	-10602.9	-9510.97
3507.24	-10617.9	-9213.97
3507.33	-10443.9	-8576.97
3507.43	-10452.9	-7892.97
3507.53	-10218.9	-6122.97
3507.63	-9500.89	-3920.97
3507.73	-7832.89	-1813.97
3507.82	-5126.89	771.029
3507.92	-1853.89	3689.03
3508.02	1867.11	6196.03
3508.12	4774.11	7766.03
3508.21	6700.11	8564.03
3508.31	8107.11	8759.03
3508.41	8894.11	8224.03
3508.51	9242.11	6950.03
3508.6	8599.11	5983.03
3508.7	7407.11	4698.03
3508.8	6067.11	3217.03
3508.9	4330.11	1976.03
3509	2717.11	1151.03
3509.09	1723.11	805.029
3509.19	1195.11	613.029
3509.29	1202.11	338.029
3509.39	1709.11	609.029
3509.48	2352.11	1709.03
3509.58	3180.11	3141.03
3509.68	3740.11	4523.03
3509.78	4532.11	5379.03
3509.88	5171.11	5830.03
3509.97	5932.11	5942.03
3510.07	6796.11	5607.03
3510.17	7700.11	5027.03
3510.27	8396.11	4120.03
3510.36	9092.11	3377.03
3510.46	9589.11	3148.03
3510.56	9454.11	2652.03
3510.66	8689.11	2110.03
3510.76	7442.11	1473.03
3510.85	6124.11	742.029
3510.95	4801.11	95.0293
3511.05	3079.11	-318.971
3511.15	1694.11	-555.971
3511.24	-41.8945	-998.971
3511.34	-1720.89	-667.971
3511.44	-2407.89	490.029
3511.54	-2373.89	2837.03
3511.64	-1626.89	5403.03
3511.73	-102.895	8241.03
3511.83	2664.11	11916
3511.93	6444.11	16322
3512.03	10948.1	20697
3512.12	16159.1	25295
3512.22	21604.1	30151
3512.32	27064.1	34285
3512.42	32942.1	37325
3512.52	38671.1	39043
3512.61	43850.1	39885
3512.71	48010.1	39713
3512.81	50958.1	38697
3512.91	52700.1	36695
3513	52931.1	33822
3513.1	51077.1	29934
3513.2	47671.1	25879
3513.3	42192.1	22438
3513.4	35801.1	20005
3513.49	30139.1	18946
3513.59	24890.1	20701
3513.69	20645.1	26043
3513.79	19114.1	36070
3513.88	20976.1	52159
3513.98	27627.1	76251
3514.08	41189.1	109487
3514.18	62905.1	154239
3514.27	94836.1	211561
3514.37	140351	282097
3514.47	201622	366793
3514.57	280429	465291
3514.67	378714	575204
3514.76	496993	692801
3514.86	634284	812075
3514.96	787314	926002
3515.06	951045	1026230
3515.15	1117810	1102890
3515.25	1277510	1146800
3515.35	1417380	1149570
3515.45	1524070	1105430
3515.55	1584570	1010820
3515.64	1587940	866270
3515.74	1525950	677772
3515.84	1394930	454368
3515.94	1196800	207973
3516.03	938513	-47031
3516.13	631391	-296125
3516.23	293058	-524639
3516.33	-56878.9	-720672
3516.43	-398519	-875366
3516.52	-712672	-983786
3516.62	-983230	-1045270
3516.72	-1197590	-1062000
3516.82	-1348620	-1039020
3516.91	-1434860	-983710
3517.01	-1459310	-904830
3517.11	-1428820	-810259
3517.21	-1352920	-708379
3517.3	-1244230	-605897
3517.4	-1114360	-507936
3517.5	-974460	-418294
3517.6	-833841	-339232
3517.7	-699571	-271652
3517.79	-576363	-215521
3517.89	-467766	-169117
3517.99	-374680	-132736
3518.09	-296628	-105341
3518.18	-233064	-85120
3518.28	-183015	-71041
3518.38	-145141	-61843
3518.48	-117426	-56916
3518.58	-98230.9	-54858
3518.67	-85232.9	-54535
3518.77	-78047.9	-55793
3518.87	-75221.9	-57820
3518.97	-75478.9	-59870
3519.06	-77628.9	-61780
3519.16	-80673.9	-63178
3519.26	-83824.9	-62713
3519.36	-86364.9	-61266
3519.46	-87861.9	-59738
3519.55	-88048.9	-57677
3519.65	-87197.9	-54397
3519.75	-85047.9	-50532
3519.85	-81564.9	-46921
3519.94	-77432.9	-43672
3520.04	-72583.9	-40022
3520.14	-67311.9	-36207
3520.24	-61937.9	-32537
3520.34	-56366.9	-29533
3520.43	-51467.9	-27076
3520.53	-46676.9	-25032
3520.63	-42141.9	-22903
3520.73	-38402.9	-20795
3520.82	-35228.9	-19255
3520.92	-32173.9	-18148
3521.02	-29578.9	-17100
3521.12	-27375.9	-15792
3521.22	-25424.9	-15024
3521.31	-24073.9	-14904
3521.41	-23088.9	-14461
3521.51	-22007.9	-13758
3521.61	-20971.9	-13128
3521.7	-20338.9	-12440
3521.8	-20467.9	-12142
3521.9	-20604.9	-12022
3522	-20288.9	-11939
3522.09	-19380.9	-11597
3522.19	-18510.9	-11056
3522.29	-17881.9	-10702
3522.39	-17254.9	-10525
3522.49	-16662.9	-10621
3522.58	-16347.9	-10652
3522.68	-15956.9	-10620
3522.78	-15575.9	-10458
3522.88	-14977.9	-10447
3522.97	-14698.9	-10450
3523.07	-14470.9	-10134
3523.17	-13911.9	-9512.97
3523.27	-13487.9	-9030.97
3523.37	-13477.9	-8770.97
3523.46	-13754.9	-8562.97
3523.56	-14258.9	-8333.97
3523.66	-14418.9	-8037.97
3523.76	-14663.9	-7779.97
3523.85	-15188.9	-7800.97
3523.95	-15593.9	-7969.97
3524.05	-15058.9	-8064.97
3524.15	-14394.9	-7995.97
3524.25	-14242.9	-8073.97
3524.34	-14065.9	-8482.97
3524.44	-13945.9	-8260.97
3524.54	-13875.9	-7844.97
3524.64	-13882.9	-7575.97
3524.73	-14413.9	-7219.97
3524.83	-14828.9	-7178.97
3524.93	-14697.9	-7225.97
3525.03	-14465.9	-7569.97
3525.13	-14375.9	-7611.97
3525.22	-14496.9	-7473.97
3525.32	-14133.9	-7378.97
3525.42	-13754.9	-7131.97
3525.52	-13724.9	-6796.97
3525.61	-13473.9	-6814.97
3525.71	-12623.9	-6861.97
3525.81	-11928.9	-6565.97
3525.91	-11804.9	-6382.97
3526	-12041.9	-6352.97
3526.1	-12284.9	-6399.97
3526.2	-12210.9	-6391.97
3526.3	-11996.9	-6291.97
3526.4	-11894.9	-6002.97
3526.49	-12221.9	-5619.97
3526.59	-11977.9	-5555.97
3526.69	-11386.9	-5603.97
3526.79	-10898.9	-5548.97
3526.88	-10736.9	-5646.97
3526.98	-11455.9	-6351.97
3527.08	-12095.9	-6849.97
3527.18	-12573.9	-6789.97
3527.28	-13153.9	-6359.97
3527.37	-13206.9	-6045.97
3527.47	-12714.9	-5930.97
3527.57	-11960.9	-5964.97
3527.67	-11210.9	-5842.97
3527.76	-10943.9	-5781.97
3527.86	-10823.9	-5658.97
3527.96	-11039.9	-5706.97
3528.06	-11047.9	-5836.97
3528.16	-11048.9	-6186.97
3528.25	-11387.9	-6180.97
3528.35	-11636.9	-5771.97
3528.45	-11498.9	-5283.97
3528.55	-11630.9	-5057.97
3528.64	-11464.9	-4872.97
3528.74	-11182.9	-4724.97
3528.84	-10451.9	-5057.97
3528.94	-9686.89	-5444.97
3529.04	-9127.89	-5417.97
3529.13	-9604.89	-5129.97
3529.23	-10463.9	-5112.97
3529.33	-11037.9	-5400.97
3529.43	-11207.9	-5759.97
3529.52	-11157.9	-6257.97
3529.62	-10609.9	-6633.97
3529.72	-9916.89	-6771.97
3529.82	-9967.89	-6288.97
3529.92	-10224.9	-5931.97
3530.01	-10723.9	-5993.97
3530.11	-11305.9	-5931.97
3530.21	-11835.9	-5554.97
3530.31	-11908.9	-5576.97
3530.4	-11557.9	-5874.97
3530.5	-11256.9	-6064.97
3530.6	-10869.9	-5890.97
3530.7	-10752.9	-5341.97
3530.79	-10308.9	-5176.97
3530.89	-9791.89	-5241.97
3530.99	-9922.89	-5339.97
3531.09	-10318.9	-5656.97
3531.19	-10129.9	-5819.97
3531.28	-9942.89	-5713.97
3531.38	-9808.89	-5585.97
3531.48	-10043.9	-5669.97
3531.58	-10240.9	-5781.97
3531.67	-10088.9	-5618.97
3531.77	-10424.9	-5375.97
3531.87	-10873.9	-5143.97
3531.97	-10956.9	-5259.97
3532.07	-10800.9	-5110.97
3532.16	-10854.9	-5223.97
3532.26	-10599.9	-5341.97
3532.36	-9981.89	-5218.97
3532.46	-10166.9	-5234.97
3532.55	-10371.9	-5181.97
3532.65	-10535.9	-5180.97
3532.75	-10478.9	-5281.97
3532.85	-10573.9	-5225.97
3532.95	-10583.9	-4932.97
3533.04	-10458.9	-5081.97
3533.14	-10097.9	-5494.97
3533.24	-10183.9	-5623.97
3533.34	-9952.89	-5608.97
3533.43	-9918.89	-5981.97
3533.53	-10333.9	-6045.97
3533.63	-10396.9	-5492.97
3533.73	-10520.9	-4922.97
3533.82	-11190.9	-4791.97
3533.92	-11818.9	-4533.97
3534.02	-12257.9	-4603.97
3534.12	-12278.9	-5308.97
3534.22	-12202.9	-5685.97
3534.31	-12331.9	-5167.97
3534.41	-12904.9	-4687.97
3534.51	-12977.9	-4441.97
3534.61	-12084.9	-4897.97
3534.7	-11670.9	-5590.97
3534.8	-11956.9	-5800.97
3534.9	-12313.9	-5452.97
3535	-11913.9	-4969.97
3535.1	-11661.9	-4725.97
3535.19	-11356.9	-4810.97
3535.29	-11270.9	-5036.97
3535.39	-11260.9	-5197.97
3535.49	-10991.9	-5401.97
3535.58	-10763.9	-5534.97
3535.68	-10541.9	-6308.97
3535.78	-10074.9	-6716.97
3535.88	-10106.9	-6953.97
3535.98	-10377.9	-7319.97
3536.07	-10546.9	-7677.97
3536.17	-11070.9	-7784.97
3536.27	-11539.9	-7286.97
3536.37	-11607.9	-6566.97
3536.46	-11466.9	-6160.97
3536.56	-11472.9	-6147.97
3536.66	-11493.9	-6166.97
3536.76	-11317.9	-6143.97
3536.86	-10845.9	-5756.97
3536.95	-10371.9	-5316.97
3537.05	-9843.89	-5443.97
3537.15	-9702.89	-5951.97
3537.25	-9939.89	-6223.97
3537.34	-10390.9	-6101.97
3537.44	-10349.9	-5969.97
3537.54	-10195.9	-6078.97
3537.64	-10077.9	-6155.97
3537.74	-9998.89	-6070.97
3537.83	-10164.9	-5856.97
3537.93	-10720.9	-5917.97
3538.03	-11228.9	-5527.97
3538.13	-11531.9	-5791.97
3538.22	-11232.9	-6242.97
3538.32	-10627.9	-6692.97
3538.42	-9720.89	-6169.97
3538.52	-9013.89	-6090.97
3538.61	-8791.89	-6129.97
3538.71	-9053.89	-5952.97
3538.81	-9719.89	-5776.97
3538.91	-10303.9	-5210.97
3539.01	-10688.9	-5174.97
3539.1	-10685.9	-5692.97
3539.2	-10565.9	-5671.97
3539.3	-10606.9	-5302.97
3539.4	-10739.9	-5395.97
3539.49	-10666.9	-5495.97
3539.59	-10101.9	-5475.97
3539.69	-9879.89	-5365.97
3539.79	-9702.89	-5345.97
3539.89	-9673.89	-5382.97
3539.98	-9895.89	-5109.97
3540.08	-9961.89	-4707.97
3540.18	-9858.89	-4764.97
3540.28	-9698.89	-5101.97
3540.37	-9675.89	-5242.97
3540.47	-10348.9	-5238.97
3540.57	-11061.9	-4864.97
3540.67	-11467.9	-4388.97
3540.77	-11393.9	-3970.97
3540.86	-11436.9	-4042.97
3540.96	-11416.9	-4745.97
3541.06	-11323.9	-4995.97
3541.16	-11368.9	-5036.97
3541.25	-11488.9	-4858.97
3541.35	-11780.9	-4599.97
3541.45	-12082.9	-3995.97
3541.55	-12180.9	-3998.97
3541.65	-12011.9	-4313.97
3541.74	-12077.9	-4485.97
3541.84	-11727.9	-5005.97
3541.94	-11298.9	-5627.97
3542.04	-10923.9	-6045.97
3542.13	-10633.9	-5972.97
3542.23	-10598.9	-5573.97
3542.33	-10777.9	-4981.97
3542.43	-10780.9	-4808.97
3542.52	-10829.9	-5067.97
3542.62	-10845.9	-5176.97
3542.72	-10713.9	-5465.97
3542.82	-10816.9	-5864.97
3542.92	-10841.9	-5710.97
3543.01	-10320.9	-5051.97
3543.11	-10018.9	-4398.97
3543.21	-9996.89	-3860.97
3543.31	-10535.9	-3788.97
3543.4	-10524.9	-4005.97
3543.5	-10608.9	-4582.97
3543.6	-10497.9	-4970.97
3543.7	-9795.89	-5367.97
3543.8	-9701.89	-5231.97
3543.89	-10089.9	-4683.97
3543.99	-10577.9	-4957.97
3544.09	-10981.9	-5097.97
3544.19	-11214.9	-4855.97
3544.28	-11311.9	-4497.97
3544.38	-11230.9	-4137.97
3544.48	-11144.9	-4103.97
3544.58	-10657.9	-4111.97
3544.68	-10426.9	-4514.97
3544.77	-10654.9	-4874.97
3544.87	-10583.9	-4408.97
3544.97	-10149.9	-3779.97
3545.07	-10101.9	-3530.97
3545.16	-9670.89	-3603.97
3545.26	-9473.89	-3832.97
3545.36	-9877.89	-4436.97
3545.46	-9740.89	-4862.97
3545.56	-9786.89	-5339.97
3545.65	-9483.89	-5884.97
3545.75	-9226.89	-6014.97
3545.85	-9205.89	-5852.97
3545.95	-9520.89	-5832.97
3546.04	-9946.89	-6112.97
3546.14	-9769.89	-6211.97
3546.24	-9723.89	-6041.97
3546.34	-9698.89	-5762.97
3546.44	-9684.89	-5874.97
3546.53	-9635.89	-5492.97
3546.63	-10154.9	-5038.97
3546.73	-10732.9	-4733.97
3546.83	-10828.9	-4134.97
3546.92	-10893.9	-3808.97
3547.02	-11353.9	-3828.97
3547.12	-11855.9	-3749.97
3547.22	-11462.9	-3594.97
3547.31	-10764.9	-3456.97
3547.41	-10705.9	-3630.97
3547.51	-10768.9	-4353.97
3547.61	-10682.9	-4876.97
3547.71	-10751.9	-5492.97
3547.8	-10668.9	-5635.97
3547.9	-10592.9	-5791.97
3548	-10952.9	-5886.97
3548.1	-11098.9	-5711.97
3548.19	-11124.9	-5877.97
3548.29	-10794.9	-5865.97
3548.39	-10568.9	-5334.97
3548.49	-10616.9	-5043.97
3548.59	-10973.9	-4705.97
3548.68	-11357.9	-4808.97
3548.78	-11534.9	-5013.97
3548.88	-11276.9	-5040.97
3548.98	-10772.9	-5095.97
3549.07	-10795.9	-5433.97
3549.17	-10892.9	-5484.97
3549.27	-10904.9	-5186.97
3549.37	-10435.9	-5079.97
3549.47	-10334.9	-5354.97
3549.56	-10415.9	-5405.97
3549.66	-10239.9	-5253.97
3549.76	-10166.9	-4795.97
3549.86	-10509.9	-4376.97
3549.95	-10591.9	-4639.97
3550.05	-10163.9	-4840.97
3550.15	-9798.89	-5182.97
3550.25	-9223.89	-5525.97
3550.34	-9484.89	-5359.97
3550.44	-9576.89	-5024.97
3550.54	-9159.89	-4709.97
3550.64	-9121.89	-4749.97
3550.74	-8999.89	-5311.97
3550.83	-8448.89	-5887.97
3550.93	-7833.89	-6231.97
3551.03	-7382.89	-5838.97
3551.13	-7681.89	-5568.97
3551.22	-8984.89	-5165.97
3551.32	-9890.89	-4962.97
3551.42	-10207.9	-4956.97
3551.52	-10901.9	-5231.97
3551.62	-11523.9	-5552.97
3551.71	-11571.9	-5494.97
3551.81	-11533.9	-5387.97
3551.91	-11239.9	-5322.97
3552.01	-10813.9	-5276.97
3552.1	-10118.9	-5197.97
3552.2	-9794.89	-5014.97
3552.3	-9803.89	-4566.97
3552.4	-9711.89	-4398.97
3552.5	-9639.89	-4337.97
3552.59	-9770.89	-4116.97
3552.69	-9911.89	-4100.97
3552.79	-10202.9	-4436.97
3552.89	-10179.9	-4636.97
3552.98	-10140.9	-4943.97
3553.08	-10005.9	-5192.97
3553.18	-10130.9	-5651.97
3553.28	-10497.9	-6007.97
3553.38	-10083.9	-5831.97
3553.47	-9674.89	-5695.97
3553.57	-9401.89	-5609.97
3553.67	-8966.89	-5061.97
3553.77	-8272.89	-4370.97
3553.86	-8458.89	-3878.97
3553.96	-8769.89	-4039.97
3554.06	-9045.89	-4061.97
3554.16	-9257.89	-4002.97
3554.26	-9515.89	-4149.97
3554.35	-9637.89	-4130.97
3554.45	-9466.89	-4168.97
3554.55	-9178.89	-4118.97
3554.65	-8997.89	-4163.97
3554.74	-9050.89	-3744.97
3554.84	-9057.89	-3371.97
3554.94	-9064.89	-3164.97
3555.04	-8982.89	-3159.97
3555.14	-8996.89	-3348.97
3555.23	-9552.89	-3339.97
3555.33	-10612.9	-2940.97
3555.43	-11159.9	-2968.97
3555.53	-11389.9	-2993.97
3555.62	-11485.9	-3341.97
3555.72	-11838.9	-3887.97
3555.82	-11810.9	-4681.97
3555.92	-11126.9	-4762.97
3556.01	-10786.9	-4608.97
[truncated: 59,559 more rows]

[truncated: 16 more sheets: Fig.3B, Fig.3C, Fig.4A, Fig.4B, Fig.4C, Fig.4D, Fig. S1, Fig.S2, Fig.S3, Fig.S5, Fig.S6, Fig.S7, Fig.S8, Fig.S10, Fig.S11, Fig.S12]
